# Supplementary material for: A Targeted Quantitative Proteomic Method Revealed a Substantial Reprogramming of Kinome during Melanoma Metastasis
Source: Sci Rep. 2020 Feb 12;10:2485. doi: 10.1038/s41598-020-59572-5 (PMC7015909; doi:10.1038/s41598-020-59572-5)
Supplement: Supplementary file 2 — Table S1. [file 41598_2020_59572_MOESM2_ESM.xlsx]

## Sheet: WM-115 WM-266-4
PEPTIDE	Gene full name	Gene	F1 (WM-266-4/WM-115)	F2 (WM-266-4/WM-115)	R1 (WM-266-4/WM-115)	R2 (WM-266-4/WM-115)	AVG (WM-266-4/WM-115)	STD DEV	Avg Protein Ratio	Std dev protein	R.S.D	Avg RSD
R.LTDPIPTTETSIAPR.Q [352, 366] (rank 1)	Isoform 2 of AP2-associated protein kinase 1	AAK1	0.892857		1.38	1.46	1.24429	0.306963				0.171889
K.LFPHVTPK.G [226, 233] (rank 1)	Isoform 1 of Collagen type IV alpha-3-binding protein	ACTL8	0.393701	0.4	0.56	0.58	0.483425	0.100334	0.598552	0.10043	0.167789
K.LAEMETFR.D [160, 167] (rank 2)	Isoform 1 of Collagen type IV alpha-3-binding protein	ACTL8	0.392157		0.76	0.78	0.644052	0.218377
R.EVEENGIVLDPLK.A [432, 444] (rank 3)	Isoform 1 of Collagen type IV alpha-3-binding protein	ACTL8	0.609756	0.462963	0.77	0.83	0.66818	0.165409
K.ECWYQNPSAR.L [475, 484] (rank 2)	Activin receptor type-1	ACVR1	0.961538		1.56	1.4	1.30718	0.30984	1.35558	0.0795657	0.058695
R.GSWQGENVAVK.I [224, 234] (rank 1)	Activin receptor type-1	ACVR1	0.806452		1.2	1.93	1.31215	0.570108
R.WFSDPTLTSLAK.L [460, 471] (rank 3)	Activin receptor type-1	ACVR1	1.20482		1.69		1.44741	0.343075
R.IVQTLCTVR.G [141, 149] (rank 1)	Isoform 2 of Uncharacterized aarF domain-containing protein kinase 4	ADCK4	1.63934		2.19	1.7	1.84311	0.301938	2.36809	0.516725	0.218204
R.QLLANDPFFR.V [257, 266] (rank 1)	Isoform 2 of Uncharacterized aarF domain-containing protein kinase 4	ADCK4			2.18	2.59	2.385	0.289914
R.VLGMELAGGVPLDQCQGLSQDLR.N [279, 301] (rank 2)	Isoform 2 of Uncharacterized aarF domain-containing protein kinase 4	ADCK4		1.40845	2.62	4.6	2.87615	1.61112
K.NWMLVEK.A [154, 160] (rank 4)	Isoform Short of Adenosine kinase	ADK	1.08696		1.3	1.29	1.22565	0.120218	1.49078	0.183177	0.122873
R.IVIFTQGR.D [260, 267] (rank 3)	Isoform Short of Adenosine kinase	ADK	1.5625		1.25	1.75	1.52083	0.252591
R.SLIANLAAANCYK.K [132, 144] (rank 1)	Isoform Short of Adenosine kinase	ADK	1.72414		1.77	1.24	1.57805	0.293653
K.YSLKPNDQILAEDK.H [30, 43] (rank 2)	Isoform Short of Adenosine kinase	ADK	1.31579		2.34	1.26	1.6386	0.608073
R.IVLPEPSIR.S [31, 39] (rank 1)	Beta-adrenergic receptor kinase 2	ADRBK2	0.8				0.8
R.IGQPTLLLYVDAGPETMTQR.L [108, 127] (rank 1)	Adenylate kinase isoenzyme 1	AK1	1.40845		3	3.4	2.60282	1.05351
R.LQAYHTQTTPLIEYYR.K [186, 201] (rank 1)	Isoform 1 of Adenylate kinase 2, mitochondrial	AK2	1.19048			2.36	1.77524	0.826978	2.03532	0.225501	0.110794
R.AMVASGSELGK.K [51, 61] (rank 2)	Isoform 3 of Adenylate kinase 2, mitochondrial	AK2	2.5	1.81818	1.8	2.5	2.15455	0.398966
K.NLETPLCK.N [85, 92] (rank 1)	Isoform 3 of Adenylate kinase 2, mitochondrial	AK2	1.42857		2.6	2.5	2.17619	0.649385
K.LIPDDVMTR.L [64, 72] (rank 1)	GTP:AMP phosphotransferase, mitochondrial	AK3	1.36986		1.99	1.48	1.61329	0.330857	1.91414	0.425475	0.222279
R.GTEIGVLAK.A [48, 56] (rank 2)	GTP:AMP phosphotransferase, mitochondrial	AK3			2.3	2.13	2.215	0.120208
R.LMMSELENR.R [71, 79] (rank 1)	Adenylate kinase isoenzyme 4, mitochondrial	AK4	5.55556		9.76	10.15	8.48852	2.54749
K.IILVIGGPGSGK.G [109, 120] (rank 2)	AK5 cDNA FLJ33648 fis, clone BRAMY2024449, weakly similar to ADENYLATE KINASE ISOENZYME 1	AK5	0.729927		1.03	1.04	0.933309	0.176205
R.VVDELDNQMR.E [60, 69] (rank 1)	Isoform 1 of Adenylate kinase isoenzyme 6	AK6	0.970874		1.07	1.03	1.02362	0.0498697	1.15348	0.183642	0.159207
R.TDTNVLYER.L [96, 104] (rank 2)	Isoform 1 of Adenylate kinase isoenzyme 6	AK6	0.8		1.65	1.4	1.28333	0.436845
K.EPIRSTGFILDGFPR.Y [192, 206] (missed 1) (rank 1)	Isoform 5 of Adenylate kinase domain-containing protein 1	AK9	0.147929		33.49	15.69	16.4426	16.6838
R.LGIPECILLVTQR.I [2140, 2152] (rank 1)	Isoform 2 of A-kinase anchor protein 13	AKAP13	0.571429	0.787402	1.36	1.35	1.01721	0.399911
K.FLDEQAIDR.E [2079, 2087] (rank 1)	Isoform 1 of A-kinase anchor protein 9	AKAP9	0.840336	0.775194	1.22		0.945177	0.240222	1.49825	0.487395	0.32531
K.SQSSASLIWR.S [1774, 1783] (rank 2)	Isoform 1 of A-kinase anchor protein 9	AKAP9	2.27273	2.38095	0.4		1.68456	1.11378
R.ALTDYITR.L [3878, 3885] (rank 3)	Isoform 1 of A-kinase anchor protein 9	AKAP9			1.46	2.27	1.865	0.572756
K.LSPPFKPQVTSETDTR.Y [420, 435] (rank 3)	RAC-alpha serine/threonine-protein kinase	AKT1	0.793651	1.23457		1.94	1.32274	0.578239
K.LLPPFKPQVTSEVDTR.Y [421, 436] (rank 1)	RAC-beta serine/threonine-protein kinase	AKT2	1.33333		1.51	1.42	1.42111	0.0883386
K.EGITDAATMK.T [294, 303] (rank 1)	Isoform 1 of RAC-gamma serine/threonine-protein kinase	AKT3	2.08333	1.96078	2.68	2.1	2.20603	0.32202	2.57441	0.440849	0.171243
K.SLLSGLLIK.D [374, 382] (rank 4)	Isoform 1 of RAC-gamma serine/threonine-protein kinase	AKT3	1.72414	2	2.61	2.65	2.24603	0.457736
K.LVPPFKPQVTSETDTR.Y [417, 432] (rank 2)	Isoform 1 of RAC-gamma serine/threonine-protein kinase	AKT3	1.53846		3.4	3.17	2.70282	1.0149
R.HPFLTSLK.Y [204, 211] (rank 3)	Isoform 1 of RAC-gamma serine/threonine-protein kinase	AKT3	3.44828		2.69	3.29	3.14276	0.400007
R.GSPSPASVSSGR.K [258, 269] (rank 1)	Putative uncharacterized protein ARAF	ARAF		0.763359	1.54	1.35	1.21779	0.40485
K.ILPTPETVPFR.L [1550, 1560] (rank 1)	serine-protein kinase ATM isoform 2	ATM		2.38095		3.11	2.74548	0.515515	3.08371	0.478329	0.155115
R.MLAAESINR.L [1086, 1094] (rank 3)	serine-protein kinase ATM isoform 2	ATM	3.22581		3.8	3.24	3.42194	0.32749
R.LSDGDMTSALR.G [516, 526] (rank 1)	Isoform 2 of ATR-interacting protein	ATRIP	1.08696		3.42	0.97	1.82565	1.38198
K.DVVTLLAEGLR.E [163, 173] (rank 1)	Branched chain ketoacid dehydrogenase kinase, isoform CRA_a	BCKDK	1.25		0.58		0.915	0.473762
R.GPPASVAALR.S [145, 154] (rank 1)	Isoform 1 of Breakpoint cluster region protein	BCR	0.403226		0.67		0.536613	0.188638
R.VLQQLQQGDWR.L [451, 461] (rank 1)	Isoform 3 of BMP-2-inducible protein kinase	BIKE	1.33333	3.0303	3.21	2.08	2.41341	0.874231
R.LVRPGEEDNAAISEVGTIR.Y [362, 380] (rank 1)	Bone Morphogenetic Protein Receptor Type 2	BMPR2	0.740741		5.71		3.22537	3.5138
R.LQDVSGQLNSTK.K [739, 750] (rank 1)	Isoform 1 of Bromodomain-containing protein 2	BRD2	0.564972	0.675676	0.58	1	0.705162	0.202581	0.828637	0.174621	0.210732
R.LAELQEQLR.A [519, 527] (rank 2)	Isoform 1 of Bromodomain-containing protein 2	BRD2	0.704225			1.2	0.952113	0.350566
K.DLPSDPER.L [629, 636] (rank 1)	Isoform 1 of Mitotic checkpoint serine/threonine-protein kinase BUB1 beta	BUB1B	1.5873	1.23457	1.41	0.94	1.29297	0.275878
K.QIALAVLSTELAVR.K [874, 887] (rank 2)	CAD protein	CAD	1.08696	1.11111	1.01	1.11	1.07952	0.0476633	1.14748	0.0961099	0.0837576
K.SELLPTVR.L [1325, 1332] (rank 1)	CAD protein	CAD	0.970874		1.46		1.21544	0.345864
R.DLKPENLLYYSLDEDSK.I [140, 156] (rank 1)	Calcium/calmodulin-dependent protein kinase type 1	CAMK1	1.92308		1.77	1.92	1.87103	0.0875043
R.FYFENALSK.S [396, 404] (rank 1)	Isoform Delta 6 of Calcium/calmodulin-dependent protein kinase type II subunit delta	CAMK2D	1.14943	1.1236	1.16	1.26	1.17326	0.0598173	1.22719	0.0762805	0.0621585
R.LTQYMDGSGMPK.T [433, 444] (rank 2)	Isoform Delta 6 of Calcium/calmodulin-dependent protein kinase type II subunit delta	CAMK2D	0.943396		1.55	1.35	1.28113	0.30911
K.GAILTTMLVSR.N [301, 311] (rank 1)	Isoform 4 of Calcium/calmodulin-dependent protein kinase type II subunit gamma	CAMK2G	0.653595		1.09	0.74	0.827865	0.23109
R.FYFQDLIK.G [290, 297] (rank 2)	Isoform 3 of Calcium/calmodulin-dependent protein kinase kinase 2	CAMKK2	2.32558		1.45		1.88779	0.61913
R.LMEVEQDQR.I [237, 245] (rank 1)	Isoform 2 of CaM kinase-like vesicle-associated protein	CAMKV	0.30581				0.30581
R.VELLTFQER.Y [170, 178] (rank 2)	Caspase recruitment domain-containing protein 11	CARD11	0.023663	0.460829		10.74	3.7415	6.06482
K.IHLPETVEQLR.K [285, 295] (rank 1)	Isoform 1 of Peripheral plasma membrane protein CASK	CASK	1.05263		1.33		1.19132	0.196129
K.FADSDQDRDPHR.L [32, 43] (missed 1) (rank 2)	Isoform Alpha of Caveolin-2	CAV2	0.793651	0.617284		1.71	1.04031	0.586633	1.09484	0.0771108	0.0704313
K.LGFEDVIAEPVTTHSFDK.V [50, 67] (rank 1)	Isoform Alpha of Caveolin-2	CAV2	1.05263	1.20482	1.31	1.03	1.14936	0.132268
R.AYPDANLLNDR.V [15, 25] (rank 1)	G1/S-specific cyclin-D1	CCND1	0.970874		0.76	0.57	0.766958	0.200527	1.22455	0.647139	0.528469
K.AEETCAPSVSYFK.C [33, 45] (rank 2)	G1/S-specific cyclin-D1	CCND1	0.806452		2.76	1.48	1.68215	0.992339
R.ACQEQIEAALR.E [241, 251] (rank 1)	G1/S-specific cyclin-D3	CCND3			0.15		0.15
K.TADDFLNR.I [189, 196] (rank 1)	Cyclin-H	CCNH	0.746269	0.564972	0.77		0.693747	0.112152
R.GYLQALASK.M [99, 107] (rank 1)	Isoform 5 of Serine/threonine-protein kinase MRCK alpha	CDC42BPA	0.877193		1.49	1.24	1.2024	0.308129
K.EAYDSTLPLIK.T [519, 529] (rank 2)	CDC42 binding protein kinase alpha	CDC42BPA	0.877193		1.98	2.47	1.77573	0.815814	5.45618	3.4833	0.638414
K.QVTESSHLEQQLEEANAVR.Q [501, 519] (rank 3)	CDC42 binding protein kinase alpha	CDC42BPA			4.74		4.74
R.EDFEILK.V [74, 80] (rank 2)	CDC42 binding protein kinase alpha	CDC42BPA	0.740741		5.06	9.61	5.13691	4.43513
R.FQFPAQVTDVSENAK.D [300, 314] (rank 1)	CDC42 binding protein kinase alpha	CDC42BPA	0.884956	33.3333	4.09	2.38	10.1721	15.4963
K.IVILLCGR.N [1291, 1298] (rank 4)	Serine/threonine-protein kinase MRCK beta	CDC42BPB	1.0101		0.69	0.65	0.783367	0.197373	0.919777	0.15393	0.167356
K.VLFYEEELVR.R [693, 702] (rank 3)	Serine/threonine-protein kinase MRCK beta	CDC42BPB	0.657895		1.01	1	0.889298	0.200464
K.LFLYDLPEGK.S [1125, 1134] (rank 1)	Serine/threonine-protein kinase MRCK beta	CDC42BPB	2		0.76	0.5	1.08667	0.801582
R.AETACFR.E [110, 116] (rank 1)	Serine/threonine-protein kinase MRCK gamma	CDC42BPG	0.465116	0.398406	2.67	1.68	1.30338	1.08492
R.SPEVLLGSAR.Y [176, 185] (rank 3)	Putative uncharacterized protein DKFZp686L20222	CDK1	2.22222		1.16	1.32	1.56741	0.572701	1.95075	0.428222	0.219516
R.LESEEEGVPSTAIR.E [38, 51] (rank 2)	Putative uncharacterized protein DKFZp686L20222	CDK1	1.26582		2.38	1.97	1.87194	0.563524
K.MLIYDPAK.R [272, 279] (rank 1)	Putative uncharacterized protein DKFZp686L20222	CDK1	3.22581		1.6		2.4129	1.14962
K.LTDNLVALK.E [206, 214] (rank 1)	cDNA FLJ16665 fis, clone THYMU2031249, highly similar to SERINE/THREONINE-PROTEIN KINASE PCTAIRE-1	CDK16	0.512821		0.3		0.40641	0.150487	0.455705	0.0697135	0.152979
R.LDSDGADLLTK.L [414, 424] (rank 1)	cDNA FLJ16665 fis, clone THYMU2031249, highly similar to SERINE/THREONINE-PROTEIN KINASE PCTAIRE-1	CDK16			0.54	0.47	0.505	0.0494975
K.LFLYQILR.G [291, 298] (rank 1)	Cyclin Dependent Kinase 17	CDK17	0.574713		1	1.92	1.1649	0.687637
K.VFLLLQK.L [247, 253] (rank 1)	Cyclin Dependent Kinase 19	CDK19	0.813008		2.92	3.7	2.47767	1.49346
R.AFGVPVR.T [150, 156] (rank 1)	Cell division protein kinase 2	CDK2	1.6129			0.51	1.06145	0.77987
K.ALFPGDSEIDQLFR.I [228, 241] (rank 1)	Cell division protein kinase 3	CDK3	0.934579		1.02	0.29	0.748193	0.399099
K.APPPGLPAETIK.D [106, 117] (rank 4)	Cell division protein kinase 4	CDK4	1.28205	1.13636	1.39	1.37	1.2946	0.115445	2.18553	1.06112	0.48552
R.VPNGGGGGGGLPISTVR.E [38, 54] (rank 3)	Cell division protein kinase 4	CDK4	0.757576		2.27	2.68	1.90253	1.01253
K.LADFGLAR.I [155, 162] (rank 2)	Cell division protein kinase 4	CDK4	4.34783	4	2.59	2.5	3.35946	0.951823
R.ETHEIVALK.R [24, 32] (rank 1)	Cell division protein kinase 5	CDK5	1.23457	1.02041	1.19	1.37	1.20374	0.144213	1.28505	0.114989	0.0894822
R.AFGIPVR.C [149, 155] (rank 2)	Cell division protein kinase 5	CDK5	0.909091		1.56	1.63	1.36636	0.397553
R.VPFLPGDSDLDQLTR.I [209, 223] (rank 1)	Cell division protein kinase 7	CDK7	0.869565	0.847458	1.35		1.02234	0.283976
K.AANVLITR.D [151, 158] (rank 1)	Isoform 1 of Cell division protein kinase 9	CDK9			4.09		4.09
K.YSSSQPEPR.T [313, 321] (rank 1)	Serine/threonine-protein kinase Chk1	CHEK1	0.980392			0.52	0.750196	0.325546
R.FTTEEALR.H [474, 481] (rank 1)	Isoform 1 of Serine/threonine-protein kinase Chk2	CHEK2	2.32558		1.31		1.81779	0.718124
K.TVYEGPFASR.S [391, 400] (rank 1)	Inhibitor of nuclear factor kappa-B kinase subunit alpha	CHUK	1.0989	0.515464	1.2	1.11	0.981091	0.313702
K.SQQIQQMADK.I [724, 733] (rank 1)	Isoform 1 of Citron Rho-interacting kinase	CIT	0.645161			0.97	0.807581	0.229696	0.974016	0.235374	0.241654
K.LLGNSLLK.L [1577, 1584] (rank 2)	Isoform 1 of Citron Rho-interacting kinase	CIT	0.900901		1.38		1.14045	0.338774
R.VMVVGPTDVGK.S [116, 126] (rank 1)	Polyribonucleotide 5'-hydroxyl-kinase Clp1	CLP1	0.847458		1.63	1.57	1.34915	0.435515
K.FLIDGFPR.N [120, 127] (rank 1)	UMP-CMP kinase isoform a	CMPK1	1.20482	0.757576	1.21	1.09	1.0656	0.212687	1.2562	0.269552	0.214577
K.YGYTHLSAGELLR.D [58, 70] (rank 2)	UMP-CMP kinase isoform a	CMPK1	1.02041		1.42	1.9	1.4468	0.440408
R.LAALLGPPER.S [61, 70] (rank 1)	Cytidine/Uridine Monophosphate Kinase 2	CMPK2	2.32558		3.94	6.7	4.32186	2.21207
K.SDPYLEFHK.Q [158, 166] (rank 1)	Copine-3	CPNE3	0.689655	0.416667	1.29	1.5	0.97408	0.505966	1.02495	0.0719402	0.070189
K.FGVYDIDNK.T [76, 84] (rank 2)	Copine-3	CPNE3	0.847458		1.31	1.07	1.07582	0.231326
R.CEVQFSPR.C [178, 185] (rank 1)	Cysteine-rich motor neuron 1 protein	CRIM1	0.041684		34.6	9.31	14.6506	17.8874
R.VGMIPVPYVEK.L [169, 179] (rank 2)	Crk-like protein	CRKL	0.892857	0.900901	1.54	1.59	1.23094	0.386293	1.28171	0.0717979	0.0560173
K.IHYLDTTTLIEPAPR.Y [89, 103] (rank 1)	Crk-like protein	CRKL	0.917431		1.49	1.59	1.33248	0.362901
K.WTAPEALR.E [351, 358] (rank 2)	Tyrosine-protein kinase CSK	CSK	1.11111	1.26582	1.35	1.49	1.30423	0.158509	1.39367	0.111034	0.0796703
R.LLYPPETGLFLVR.E [94, 106] (rank 1)	Tyrosine-protein kinase CSK	CSK	1.17647		1.44	1.46	1.35882	0.158239
R.SGWALNMK.E [185, 192] (rank 3)	Tyrosine-protein kinase CSK	CSK	1.06383		1.78	1.71	1.51794	0.394828
R.TSLPWQGLK.A [216, 224] (rank 2)	Isoform 1 of Casein kinase I isoform alpha	CSNK1A1	0.505051		1.74		1.12253	0.873241
R.GAPVNISSSDLTGR.Q [375, 388] (rank 2)	Isoform 1 of Casein kinase I isoform delta	CSNK1D	1.49254	1.53846	1.32	1.18	1.38275	0.164666	2.71702	1.15739	0.425977
K.GYPSEFATYLNFCR.S [242, 255] (rank 1)	Isoform 1 of Casein kinase I isoform delta	CSNK1D	1.20482		4.64	4.11	3.31827	1.84939
K.MMQGGVGIPTIR.W [57, 68] (rank 3)	Isoform 1 of Casein kinase I isoform delta	CSNK1D	1.0101		4.82	4.52	3.45003	2.11836
R.GAPANVSSSDLTGR.Q [382, 395] (rank 1)	Casein kinase I isoform epsilon	CSNK1E	0.578035	0.689655	0.95	0.54	0.689422	0.184964
K.EPFFHGHDNYDQLVR.I [229, 243] (rank 2)	CSNK2A1 protein	CSNK2A1	0.487805		1.16		0.823902	0.475314	1.08547	0.369912	0.340785
K.YNIELDPR.F [260, 267] (rank 1)	CSNK2A1 protein	CSNK2A1	0.111111		1.89	2.04	1.34704	1.07297
K.EAMEHPYFYPVVK.E [317, 329] (rank 2)	Casein kinase II subunit alpha'	CSNK2A2	1.07527		1.04	1.53	1.21509	0.27329
R.GIAQMLEK.Y [92, 99] (rank 1)	Casein kinase II subunit beta	CSNK2B	1.17647	1.0989	0.95	0.91	1.03384	0.125089	1.04374	0.0139922	0.0134058
K.YQQGDFGYCPR.V [100, 110] (rank 2)	Casein kinase II subunit beta	CSNK2B	1.1236	1.03093	1.07	0.99	1.05363	0.0569424
K.LIDFGIAHK.I [158, 166] (rank 1)	Death Associated Protein Kinase 3	DAPK3	1.66667		0.76	0.59	1.00556	0.578814
K.DKYESLVEK.V [243, 251] (missed 1) (rank 2)	Deoxycytidine kinase	DCK	1.53846		1.38	1.52	1.47949	0.0866515	1.4958	0.0230681	0.0154219
K.ISIEGNIAAGK.S [23, 33] (rank 1)	Deoxycytidine kinase	DCK	1.78571	2.27273	0.89	1.1	1.51211	0.635152
K.LGEGQFGEVHLCEVDSPQDLVSLDFPLNVR.K [615, 644] (rank 1)	Isoform 1 of Epithelial discoidin domain-containing receptor 1	DDR1	0.31746			1.93	1.12373	1.14024
K.YLSSLNFVHR.D [699, 708] (rank 1)	Isoform 1 of Epithelial discoidin domain-containing receptor 2	DDR2	0.564972			0.33	0.447486	0.16615
K.TYPEWHVATEPVATWQNIQAAGTQK.A [60, 84] (rank 2)	Deoxyguanosine Kinase	DGUOK			6.18		6.18
R.LADFGSCLK.L [210, 218] (rank 1)	Dystrophia Myotonica Protein Kinase	DMPK	0.540541		2.16	2.23	1.64351	0.955844
K.TEDLWLR.V [78, 84] (rank 1)	Isoform 4 of Dual serine/threonine and tyrosine protein kinase	DSTYK	1.69492		4.6	1.42	2.57164	1.76198	2.65608	0.119422	0.0449616
K.LGSEIIDSSTR.R [283, 293] (rank 1)	Isoform 4 of Dual serine/threonine and tyrosine protein kinase	DSTYK	2.63158		2.84	2.75	2.74053	0.104533
K.LLSSYLQK.K [51, 58] (rank 1)	Thymidylate kinase	DTYMK	0.70922	0.671141	0.6	0.97	0.73759	0.161416
K.LPDGTWNLK.K [397, 405] (rank 1)	Isoform Long of Dual specificity tyrosine-phosphorylation-regulated kinase 1A	DYRK1A	0.735294	1.23457	1.1	1.17	1.05997	0.223314
K.MASQPFGR.G [132, 139] (rank 2)	Eukaryotic Elongation Factor 2 Kinase	EEF2K	1.1236				1.1236
K.EYSIGTGSTK.Q [140, 149] (rank 1)	Interferon-induced, double-stranded RNA-activated protein kinase	EIF2AK2	1.53846		1.71	2.08	1.77615	0.276764
R.YLTDFEPIQCLGR.G [588, 600] (rank 1)	Eukaryotic Translation Initiation Factor 2 Alpha Kinase 3	EIF2AK3	0.675676		6.32	7.38	4.79189	3.60393
K.MGPFLTSQEK.E [320, 329] (rank 2)	Isoform 1 of Eukaryotic translation initiation factor 2-alpha kinase 4	EIF2AK4		0.699301			0.699301		0.859854	0.227057	0.264065
R.LQTSLANLHQK.S [1557, 1567] (rank 3)	Isoform 1 of Eukaryotic translation initiation factor 2-alpha kinase 4	EIF2AK4	1.02041				1.02041
K.LPDTPQGLLGEAR.M [291, 303] (rank 3)	Isoform Long of Endoglin	ENG	0.840336		0.88	0.72	0.813445	0.0833207	0.922195	0.116264	0.126073
K.TGTLSCTVALRPK.T [543, 555] (rank 1)	Isoform Long of Endoglin	ENG		0.775194	1.08	0.87	0.908398	0.155989
K.TQILEWAAER.G [143, 152] (rank 2)	Isoform Long of Endoglin	ENG	0.704225		1.21	1.22	1.04474	0.294938
R.WTPPQDSGGR.E [347, 356] (rank 1)	Ephrin type-A receptor 2	EPHA2	0.131926		0.11	0.1	0.113975	0.0163301
K.FDEIVNMLDK.L [925, 934] (rank 1)	EPHA5 Ephrin receptor	EPHA5	1.28205		1.61		1.44603	0.231895
K.YLADMNYVHR.D [735, 744] (rank 1)	Isoform 1 of Ephrin type-B receptor 2	EPHB2	0.0364166				0.0364166
R.APSGAVLDYEVK.Y [458, 469] (rank 1)	Ephrin receptor B4	EPHB4	0.833333		0.88	0.75	0.821111	0.0658562	0.93046	0.154642	0.1662
R.DLVEPWVVVR.G [384, 393] (rank 2)	Ephrin receptor B4	EPHB4	1.14943		1.28	0.69	1.03981	0.309898
R.VLVGGLR.A [429, 435] (rank 1)	Isoform 2 of Ephrin type-B receptor 6	EPHB6	1.38889	1.81818	0.88		1.36236	0.469653
R.FVVIQNEDLGPASPLDSTFYR.S [985, 1005] (rank 2)	Isoform 1 of Receptor tyrosine-protein kinase erbB-2	ERBB2	0.0856898		0.11		0.0978449	0.0171899
K.MCEPCGGLCPK.A [318, 328] (rank 1)	Isoform 1 of Receptor tyrosine-protein kinase erbB-3	ERBB3	2.5		1.4		1.95	0.777817
K.LPFLGLALSSR.K [101, 111] (rank 1)	TFIIH basal transcription factor complex helicase XPD subunit	ERCC2	0.787402		1.12	1.03	0.979134	0.172035
R.QQVVLENAAK.K [768, 777] (rank 4)	Isoform 1 of Exosome component 10	EXOSC10			0.52	0.66	0.59	0.0989949
R.VAVLCVSR.S [633, 640] (rank 1)	Isoform 1 of FAST kinase domain-containing protein 2	FASTKD2	1.21951	0.628931	1.11	1.03	0.997111	0.257452
K.LAVQFTNR.N [696, 703] (rank 1)	FAST kinase domain-containing protein 5	FASTKD5			1.5		1.5
R.EEADGVYAASGGLR.Q [706, 719] (rank 1)	Tyrosine-protein kinase Fes/Fps	FES	0.0137099				0.0137099
R.SPLADLTLK.G [396, 404] (rank 1)	FGGY Carbohydrate Kinase Domain Containing	FGGY	3.84615				3.84615
R.GQTCVVHYTGMLEDGK.K [56, 71] (rank 1)	FKBP1A protein	FKBP1A	0.900901		2.09	1.77	1.58697	0.615317	1.82057	0.330369	0.181464
R.GWEEGVAQMSVGQR.A [95, 108] (rank 2)	FKBP1A protein	FKBP1A	1.49254		2.37	2.3	2.05418	0.487654
K.TSCIIQSILDSR.C [398, 409] (rank 3)	Fucose-1-phosphate guanylyltransferase	FPGT	1.51515		1.96	1.72	1.73172	0.222656	1.93787	0.29154	0.150444
R.CSVAPGSVVEYSR.L [410, 422] (rank 2)	Fucose-1-phosphate guanylyltransferase	FPGT	1.28205		2.55	2.6	2.14402	0.746903
R.QLLSFGNPR.G [161, 169] (rank 1)	Isoform 1 of Tyrosine-protein kinase Fyn	FYN	3.0303		2.22	2.35	2.53343	0.435183
K.VENLLLSNQGTIK.L [175, 187] (rank 2)	Cyclin-G-associated kinase	GAK	0.769231		0.63	1.4	0.933077	0.410316	1.14035	0.293126	0.257049
R.IAVMSFPAEGVESALK.N [416, 431] (rank 1)	Cyclin-G-associated kinase	GAK	0.595238			2.1	1.34762	1.06403
R.EEFGAEPELAVSAPGR.V [51, 66] (rank 2)	cDNA FLJ56840, highly similar to Galactokinase	GALK1	0.543478		0.83	0.75	0.707826	0.147843	0.873983	0.156736	0.179336
R.SLETSLVPLSDPK.L [234, 246] (rank 3)	cDNA FLJ56840, highly similar to Galactokinase	GALK1	0.584795		0.97	1.13	0.894932	0.280247
R.SLEPGTPR.W [127, 134] (rank 1)	cDNA FLJ56840, highly similar to Galactokinase	GALK1	0.757576		1.1	1.2	1.01919	0.232018
K.IYGDGNAVPR.I [359, 368] (rank 2)	Bifunctional UDP-N-acetylglucosamine 2-epimerase/N-acetylmannosamine kinase	GNE	2.32558		2.72	1.41	2.15186	0.672056
R.QNLAEAITLAER.K [386, 397] (rank 1)	Isoform 1 of Golgin subfamily A member 5	GOLGA5	0.8	1.04167	2.42		1.42056	0.873938
K.GGFGEVCACQVR.A [194, 205] (rank 2)	Isoform GRK6A of G protein-coupled receptor kinase 6	GRK6	4.16667	2.17391	2.06		2.80019	1.18477
K.VTTVVATLGQGPER.S [99, 112] (rank 2)	Glycogen synthase kinase-3 alpha	GSK3A	0.793651		0.89	1.08	0.921217	0.145705
R.DIKPQNLLLDPDTAVLK.L [180, 196] (rank 2)	Isoform 1 of Glycogen synthase kinase-3 beta	GSK3B	1.88679		2.02		1.9534	0.094192
K.LAVIASHIQESR.F [56, 67] (rank 1)	General transcription factor IIH subunit 3	GTF2H3	2.43902				2.43902
K.AQEESTGLLSGLR.I [81, 93] (rank 3)	General transcription factor IIH subunit 4	GTF2H4	0.653595		1.69		1.1718	0.732849
K.DLLQQLLPK.F [93, 101] (rank 3)	General transcription factor IIH subunit 1	GTF2HA	2.63158		1.32	1.29	1.74719	0.766048	2.79407	1.48051	0.529876
K.DLFAECAK.I [240, 247] (rank 1)	General transcription factor IIH subunit 1	GTF2HA	4.7619		2.92		3.84095	1.30242
K.EALSEEIKK.A [182, 190] (missed 1) (rank 1)	Guanylate kinase	GUK1	0.917431		1.44		1.17872	0.369512	1.41607	0.263422	0.186024
R.APPDGMSGPR.P [16, 25] (rank 1)	Guanylate kinase	GUK1			1.22	1.52	1.37	0.212132
K.VAVQAVQAMNR.I [85, 95] (rank 2)	Guanylate kinase	GUK1	1.40845		1.43	2.26	1.69948	0.485541
R.TTVGVDGSLYK.T [407, 417] (rank 2)	Isoform 1 of Hexokinase-1	HK1	2.7027	2.63158	3.3	4.01	3.16107	0.640428	3.23569	0.0648673	0.0200474
R.LVPDSDVR.F [433, 440] (rank 1)	Isoform 1 of Hexokinase-1	HK1	2.22222		3.88	3.7	3.26741	0.90962
K.TVCGVVSR.R [820, 827] (rank 3)	Isoform 1 of Hexokinase-1	HK1		3.22581	2.62	3.99	3.2786	0.686524
K.DISDIEGEK.D [337, 345] (rank 1)	Hexokinase-2	HK2			1.08	1.29	1.185	0.148492	1.35639	0.24238	0.178695
K.EELLFGGK.L [315, 322] (rank 2)	Hexokinase-2	HK2	0.833333		1.6	2.15	1.52778	0.661298
K.QQEGGIVSK.N [128, 136] (rank 1)	Heat shock protein beta-8	HSPB8	0.641026				0.641026
K.IVDGACLNHFTR.I [6, 17] (rank 2)	Checkpoint protein HUS1	HUS1			0.48		0.48		0.628413	0.209887	0.333996
K.LNFILCDK.L [38, 45] (rank 1)	Checkpoint protein HUS1	HUS1	1.19048		0.61	0.53	0.776825	0.360458
K.GNLLINIR.R [357, 364] (rank 3)	Insulin-like growth factor 1 receptor	IGF1R	1.49254	2	7.18	1.77	3.11063	2.72083	3.62615	0.72905	0.201053
K.LCVSEIYR.M [453, 460] (rank 1)	Insulin-like growth factor 1 receptor	IGF1R		1.33333	6.95		4.14167	3.97158
R.DPGSQLR.A [219, 225] (rank 2)	Cation-independent mannose-6-phosphate receptor	IGF2R	0.684932	0.621118	1.67	1.51	1.12151	0.545515	1.1752	0.0759267	0.0646074
K.YYINVCR.P [808, 814] (rank 1)	Cation-independent mannose-6-phosphate receptor	IGF2R	0.666667		1.35	1.67	1.22889	0.512514
K.DQLVGLGR.T [1042, 1049] (rank 1)	Elongator complex protein 1	IKBKAP			0.71	0.84	0.775	0.0919239
K.YLNQFENCCGLR.E [106, 117] (rank 1)	Inhibitor of nuclear factor kappa-B kinase subunit beta	IKBKB	0.231481		0.47	0.3	0.333827	0.122805
R.EGNAVAVR.L [9, 16] (rank 1)	Integrin-linked protein kinase	ILK	1.25	1.2987	2.07	2	1.65468	0.440539	1.70768	0.0749593	0.0438954
K.YGEMPVDK.A [131, 138] (rank 2)	Integrin-linked protein kinase	ILK	1.28205		2.18	1.82	1.76068	0.451904
K.VCHLLEGEK.T [357, 365] (rank 2)	Insulin Receptor	INSR	0.0112867				0.0112867
K.SSNVLLDER.L [342, 350] (rank 2)	interleukin-1 receptor-associated kinase 1 isoform 3	IRAK1	2.32558		0.81	1.02	1.38519	0.82114
K.ISDFGLAR.A [326, 333] (rank 1)	Interleukin-1 receptor-associated kinase 4	IRAK4	1.33333				1.33333
R.NCLVGENQVIK.V [486, 496] (rank 1)	Tyrosine-protein kinase ITK/TSK	ITK	1.14943		1.71	1.47	1.44314	0.281251
R.GMEVVQLNLSR.P [34, 44] (rank 2)	Isoform 1 of Inositol-tetrakisphosphate 1-kinase	ITPK1	0.595238		0.68		0.637619	0.0599357	0.668197	0.0354378	0.053035
K.LLAEPAGGLVGER.T [340, 352] (rank 3)	Isoform 1 of Inositol-tetrakisphosphate 1-kinase	ITPK1	0.543478	0.746269	0.78	0.57	0.659937	0.120443
K.NFSAGTSDR.E [216, 224] (rank 1)	Isoform 1 of Inositol-tetrakisphosphate 1-kinase	ITPK1	0.787402	0.740741	0.6	0.7	0.707036	0.0797932
R.VLVQGARSEER.R [189, 199] (missed 1) (rank 1)	Isoform 1 of Inositol-trisphosphate 3-kinase B	ITPKB			208.51	24.68	116.595	129.987
R.LGSGEYTAEELCIR.A [49, 62] (rank 1)	Tyrosine-protein kinase JAK1	JAK1	1.1236		0.32	1.06	0.834532	0.446731
K.SCSPSAEFLR.M [1026, 1035] (rank 1)	Tyrosine-protein kinase JAK2	JAK3	0.641026		0.53	0.82	0.663675	0.146321
R.KDGSAFWCLLDMMPIK.N [101, 116] (missed 1) (rank 1)	Potassium voltage-gated channel subfamily H member 4	KCNH4	0.0059453				0.0059453
R.VLTSVSLGK.E [817, 825] (rank 2)	Isoform 2 of Kinase suppressor of Ras 1	KSR1	1.53846		0.77		1.15423	0.543384
R.MGIFPESLAR.F [796, 805] (rank 1)	Isoform 1 of Serine/threonine-protein kinase LATS1	LATS1		1.17647			1.17647
K.VMQFQGMK.R [279, 286] (rank 1)	LGMN Legumain	LGMN	1.06383	1.20482	1.99	2.13	1.59716	0.54056
K.ELLVDCYKPTEAFISGLLDK.I [653, 672] (rank 1)	LIM Domain Kinase 1	LIMK				1.02	1.02
K.NVVVADFGLAR.L [458, 468] (rank 1)	Isoform 2 of LIM domain kinase 1	LIMK1	2.5641		2.16		2.36205	0.285744
-.MTGPFMVAGEFK.Y [0, 11] (rank 1)	LIM domain kinase 2 isoform 1	LIMK2	1.08696				1.08696
R.TGPELSQLTALR.S [581, 592] (rank 1)	Serine/threonine-protein kinase LMTK2	LMTK2	1.23457		1.31		1.27228	0.0533385
R.IPEQILGK.V [160, 167] (rank 3)	Dual specificity mitogen-activated protein kinase kinase 1	MAP2K1	0.847458		0.84	0.76	0.815819	0.0484845	0.910174	0.0817746	0.089845
R.SYMSPER.L [227, 233] (rank 1)	Dual specificity mitogen-activated protein kinase kinase 1	MAP2K1	0.609756	0.578035	1.1	1.27	0.889448	0.3485
K.VGELKDDDFEK.I [59, 69] (missed 1) (rank 4)	Dual specificity mitogen-activated protein kinase kinase 1	MAP2K1	0.877193		0.89	1	0.922398	0.06751
K.LPSGVFSLEFQDFVNK.C [324, 339] (rank 2)	Dual specificity mitogen-activated protein kinase kinase 1	MAP2K1	0.909091		1.13	1	1.01303	0.111029
K.VSIAVLR.G [172, 178] (rank 1)	Dual specificity mitogen-activated protein kinase kinase 2	MAP2K2	1.17647	1.38889	1.25	1.21	1.25634	0.093338	1.26324	0.00975538	0.00772252
K.LPNGVFTPDFQEFVNK.C [332, 347] (rank 2)	Dual specificity mitogen-activated protein kinase kinase 2	MAP2K2	1.02041		1.55	1.24	1.27014	0.266079
R.ISCMSKPPAPNPTPPR.N [31, 46] (rank 1)	Isoform 2 of Dual specificity mitogen-activated protein kinase kinase 3	MAP2K3	1.5625			1.38	1.47125	0.129047
K.LCDFGISGQLVDSIAK.T [255, 270] (rank 1)	Isoform 2 of Dual specificity mitogen-activated protein kinase kinase 4	MAP2K4	0.961538		1.58	2.45	1.66385	0.747765
K.QVVEEPSPQLPADK.F [268, 281] (rank 2)	Isoform 1 of Dual specificity mitogen-activated protein kinase kinase 6	MAP2K6	0.649351	0.505051	0.37	0.5	0.5061	0.114138
K.LSASSEDISER.L [919, 929] (rank 3)	Mitogen-activated protein kinase kinase kinase 1	MAP3K1	5				5
R.ITVQASPGLDR.R [501, 511] (rank 1)	Mitogen-activated protein kinase kinase kinase 11	MAP3K11		1.69492		0.8	1.24746	0.632801	1.52737	0.395857	0.259175
R.ELTLLLQQVDR.E [455, 465] (rank 2)	Mitogen-activated protein kinase kinase kinase 11	MAP3K11	1.85185		1.88	1.69	1.80728	0.102541
R.LQTICLSGTGMK.S [507, 518] (rank 1)	Mitogen-Activated Protein Kinase Kinase Kinase 2	MAP3K2				0.78	0.78		0.879744	0.14106	0.160342
K.IATQPTNPK.L [572, 580] (rank 2)	Mitogen-Activated Protein Kinase Kinase Kinase 2	MAP3K2	1.0989	0.869565		0.97	0.979489	0.114962
R.IVQYYGCLR.D [423, 431] (rank 1)	Isoform 1 of Mitogen-activated protein kinase kinase kinase 3	MAP3K3	2.17391	3.33333			2.75362	0.819834
K.LPVSVPMPIAR.P [197, 207] (rank 2)	Isoform 1 of Mitogen-activated protein kinase kinase kinase 4	MAP3K4	0.735294	0.763359	9.11	8.5	4.77716	4.65762
R.KPFDEIGGPAFR.I [226, 237] (rank 1)	Isoform 1A of Mitogen-activated protein kinase kinase kinase 7	MAP3K7				1.49	1.49
K.SLVDIDLSSLR.D [8, 18] (rank 3)	mitogen-activated protein kinase kinase kinase kinase 4 isoform 3	MAP4K4	0.588235		0.9	0.62	0.702745	0.171564	0.752918	0.0709558	0.094241
R.SGGSSQVYFMTLGR.T [1219, 1232] (rank 2)	mitogen-activated protein kinase kinase kinase kinase 4 isoform 3	MAP4K4	1.44928		0.39	0.57	0.803092	0.566802
K.ALDLLDK.M [285, 291] (rank 2)	Mitogen-activated protein kinase 1	MAPK1	0.819672		1.11	1.14	1.02322	0.176918	1.15004	0.171189	0.148855
R.GQVFDVGPR.Y [15, 23] (rank 3)	Mitogen-activated protein kinase 1	MAPK1	0.961538	1.08696	1.15	1.13	1.08212	0.0845843
R.LFPNADSK.A [277, 284] (rank 1)	Mitogen-activated protein kinase 1	MAPK1	0.714286		1.89	1.43	1.34476	0.592474
R.TLFPGTDHIDQLK.L [220, 232] (rank 1)	Isoform CSBP2 of Mitogen-activated protein kinase 14	MAPK14	0.537634	0.649351	0.81	0.73	0.681746	0.116326	0.755873	0.104831	0.138689
K.YIHSADIIHR.D [139, 148] (rank 2)	Isoform CSBP2 of Mitogen-activated protein kinase 14	MAPK14			0.83		0.83
K.LCDFGLAR.S [169, 176] (rank 1)	Isoform 3 of Mitogen-activated protein kinase 15	MAPK15	1.17647		1.31	1.17	1.21882	0.0790274
R.NYLQSLPSK.T [278, 286] (rank 3)	Mitogen-activated protein kinase 3	MAPK3	1.28205	1.19048	0.79	0.88	1.03563	0.237526	1.04448	0.0125084	0.0119758
K.GQPFDVGPR.Y [32, 40] (rank 2)	Mitogen-activated protein kinase 3	MAPK3	0.729927	0.763359	1.26	1.46	1.05332	0.363669
R.YFLYQLLR.G [21, 28] (rank 1)	Isoform 1 of Mitogen-activated protein kinase 7	MAPK7	0.37594	0.555556	1.07	1.11	0.777874	0.368158
K.LFPDVLFPADSEHNK.L [273, 287] (rank 1)	Isoform 1 of Mitogen-activated protein kinase 8	MAPK8	1.0101		2.32	1.52	1.6167	0.660282
K.VIEQLGTPSAEFMK.K [236, 249] (rank 1)	Isoform Alpha-2 of Mitogen-activated protein kinase 9	MAPK9	0.884956	0.746269	3.33	2.31	1.81781	1.23118
K.NAIIDDYK.V [56, 63] (rank 1)	Isoform 1 of MAP kinase-activated protein kinase 2	MAPKAPK2			0.25	0.68	0.465	0.304056	0.465	0.194743	0.418803
K.VTSQVLGLGINGK.V [64, 76] (rank 2)	Isoform 1 of MAP kinase-activated protein kinase 2	MAPKAPK2	0.862069	0.869565	0.41	0.82	0.740409	0.22135
K.LLYDSPK.A [73, 79] (rank 2)	MAP kinase-activated protein kinase 3	MAPKAPK3	2.12766		1.55		1.83883	0.408467
K.LCDFGFAK.I [166, 173] (rank 1)	Isoform 1 of MAP kinase-activated protein kinase 5	MAPKAPK5	1.36986		1	1.04	1.13662	0.202981
K.FLILNPSK.R [250, 257] (rank 1)	Isoform 1 of Serine/threonine-protein kinase MARK2	MARK2	1.31579		1.34	1.04	1.23193	0.166656	1.26885	0.0522109	0.0411483
R.TPLPTLNER.D [5, 13] (rank 1)	Isoform 7 of Serine/threonine-protein kinase MARK2	MARK2	1.5873		1.06	1.27	1.30577	0.265464
R.ILGTPDYLAPELLLGR.A [737, 752] (rank 1)	Isoform 1 of Microtubule-associated serine/threonine-protein kinase-like	MASTL	2.12766			0.47	1.29883	1.17214
K.VITVLTR.S [536, 542] (rank 1)	Maternal embryonic leucine zipper kinase	MELK	0.877193		1.73	1.33	1.3124	0.426676
R.SQSLQDQPTR.N [598, 607] (rank 1)	Misshapen Like Kinase 1	MINK1	0.970874	0.980392	1.52	1.58	1.26282	0.332537
K.ICDFDLGSGMK.L [188, 198] (rank 2)	Isoform 2 of MAP kinase-interacting serine/threonine-protein kinase 1	MKNK1	1.2987		2		1.64935	0.495893
K.DDSNWWQGR.V [197, 205] (rank 2)	55 kDa erythrocyte membrane protein	MPP1			7.28	4.22	5.75	2.16375
R.LTESLDFTDYASR.I [1141, 1153] (rank 3)	Serine/threonine-protein kinase mTOR	MTOR	0.884956	0.729927	1.15	0.94	0.926221	0.173687	1.0051	0.060941	0.060632
K.AIQIINR.V [2496, 2502] (rank 2)	Serine/threonine-protein kinase mTOR	MTOR	1.26582		0.71		0.987911	0.393026
R.ISSMEGER.L [273, 280] (rank 4)	Serine/threonine-protein kinase mTOR	MTOR	0.970874	0.961538	1.22		1.0508	0.146602
R.ELAICTVGR.L [708, 716] (rank 1)	Serine/threonine-protein kinase mTOR	MTOR	0.900901		1.21		1.05545	0.218566
R.APGLGVLSPSGEER.K [357, 370] (rank 1)	Myosin Light Chain Kinase	MYLK	0.27933		2.85	1.84	1.65644	1.29513
K.IAEGAQQGDPLSR.Y [265, 277] (rank 2)	N-acetyl-D-glucosamine kinase	NAGK	0.925926	0.854701	1.46	1.48	1.18016	0.336042	1.18632	0.00871805	0.00734881
R.ILIEELR.D [131, 137] (rank 1)	N-acetyl-D-glucosamine kinase	NAGK	0.847458		1.42	1.31	1.19249	0.303823
R.VLNSTVELAR.T [151, 160] (rank 2)	NIMA Related Kinase 1	NEK1	1.02041				1.02041
K.VDVTSTQK.E [576, 583] (rank 1)	Isoform 1 of Serine/threonine-protein kinase Nek4	NEK4	0.00256456	0.671141			0.336853	0.472755
K.MNLFSLCQK.I [285, 293] (rank 2)	serine/threonine-protein kinase Nek6 isoform 1	NEK6	3.0303			0.74	1.88515	1.61949
K.LGDLGLGR.F [176, 183] (rank 1)	Serine/threonine-protein kinase Nek7	NEK7	1.28205		1.21		1.24603	0.050948	1.47377	0.322085	0.218544
K.VQIFDLMDAK.A [64, 73] (rank 2)	Serine/threonine-protein kinase Nek7	NEK7	1.23457		1.78	2.09	1.70152	0.433082
K.DTLPYEELQGLK.V [840, 851] (rank 1)	Serine/threonine-protein kinase Nek9	NEK9			1.21	0.87	1.04	0.240416	1.19568	0.220159	0.184129
K.VASEAPLEHKPQVEASSPR.L [852, 870] (rank 2)	Serine/threonine-protein kinase Nek9	NEK9		1.35135			1.35135
K.LQQENSILR.N [1501, 1509] (rank 1)	Isoform 3 of Ninein	NIN	0.555556	0.540541	0.92	0.78	0.699024	0.183564
R.HVAPDSIR.G [116, 123] (rank 1)	nucleoside diphosphate kinase 6	NME6	0.970874	0.869565	1.98	1.65	1.36761	0.535479	1.60298	0.35393	0.220796
R.NTTHGSDSVVSASR.E [133, 146] (rank 3)	nucleoside diphosphate kinase 6	NME6		1.05263		1.81	1.43132	0.53554
R.WYEEEEPQLR.C [160, 169] (rank 2)	nucleoside diphosphate kinase 6	NME6			2.21	1.81	2.01	0.282843
R.TDASESIR.A [185, 192] (rank 1)	Nucleoside diphosphate kinase 7	NME7	0.892857	0.699301		0.63	0.740719	0.136235
K.EGGTSILDNLLLR.M [791, 803] (rank 1)	Muscle type neuropilin 2	NPR2	7.69231		18.14		12.9162	7.38763
R.EPVQTLYSQSPALELDK.F [375, 391] (rank 1)	Nuclear receptor-binding protein	NRBP1	0.980392		5.39		3.1852	3.11806
R.FVTAVGTQGAISK.E [334, 346] (rank 2)	Isoform 1 of Neuropilin-1	NRP1	0.0831255		0.46	0.47	0.337709	0.220532
R.GGDSITAVEAR.A [507, 517] (rank 1)	Muscle type neuropilin 2	NRP2	1.69492		2	2.13	1.94164	0.223337	3.04446	1.55963	0.512283
K.DWEYIQDPR.T [533, 541] (rank 2)	Muscle type neuropilin 2	NRP2	1.85185		5.66	4.93	4.14728	2.02113
K.EQSGTIYLQHADEER.E [415, 429] (rank 2)	Nuclear pore glycoprotein p62	NUP62	1.20482		0.54	0.61	0.78494	0.365307	0.848153	0.0893977	0.105403
R.TLIENGEK.I [363, 370] (rank 1)	Nuclear pore glycoprotein p62	NUP62	1.23457	0.900901	0.65	0.86	0.911367	0.241881
R.LHITEPK.M [1064, 1070] (rank 2)	Isoform 1 of Obscurin	OBSCN		2.43902	1.86		2.14951	0.409432
R.EVLEGLEYLHK.N [128, 138] (rank 2)	Serine/threonine-protein kinase OSR1	OXSR1	0.714286		0.66	0.5	0.624762	0.111404	0.642961	0.0257369	0.0400288
K.VLMLTLQNDPPSLETGVQDK.E [234, 253] (rank 1)	Serine/threonine-protein kinase OSR1	OXSR1	0.543478		0.89	0.55	0.661159	0.198209
R.LVPLLLNQLVFAEPVAVK.S [289, 306] (rank 2)	Notch 1	PACE1				2.29	2.29
R.NTSTMIGAGSK.D [18, 28] (rank 2)	P21 (RAC1) Activated Kinase 1	PAK1	0.0801925		0.21		0.145096	0.0917878
K.MTDEEIMEK.L [226, 234] (rank 2)	Serine/threonine-protein kinase PAK 2	PAK2	1.03093		1.56	1.26	1.28364	0.265327
K.NPQAVLDVLK.F [114, 123] (rank 1)	Isoform 2 of Serine/threonine-protein kinase PAK 3	PAK3	1.53846		1.13	0.51	1.05949	0.517844
R.AALQLVVDPGDPR.S [305, 317] (rank 2)	Isoform 1 of Serine/threonine-protein kinase PAK 4	PAK4	0.531915		1.15	0.99	0.890638	0.320799	0.899793	0.0129465	0.0143883
K.SDSILLTHDGR.V [442, 452] (rank 1)	Isoform 1 of Serine/threonine-protein kinase PAK 4	PAK4	0.657895		1.16		0.908947	0.355042
K.INPICNDHYR.S [65, 74] (rank 2)	PBK cDNA FLJ58333, highly similar to T-lymphokine-activated killer cell-originated protein kinase	PBK	0.689655		0.61	0.65	0.649885	0.0398277	0.694514	0.0631154	0.090877
K.VALNMAR.G [145, 151] (rank 1)	PBK cDNA FLJ58333, highly similar to T-lymphokine-activated killer cell-originated protein kinase	PBK	0.917431		0.7	0.6	0.739144	0.162295
R.LLGEGYK.K [960, 966] (rank 1)	Beta-type platelet-derived growth factor receptor	PDGFRB	1.42857		1.98	1.93	1.77952	0.30496
R.GVPGQVDFYAR.F [40, 50] (rank 1)	[Pyruvate dehydrogenase [lipoamide]] kinase isozyme 1, mitochondrial	PDK1	0.925926		2.5	3.47	2.29864	1.28393
R.TLSQFTDALVTIR.N [154, 166] (rank 1)	[Pyruvate dehydrogenase [lipoamide]] kinase isozyme 2, mitochondrial	PDK2		1.72414	2.21	2.07	2.00138	0.250094
K.TLVTLGK.E [271, 277] (rank 1)	[Pyruvate dehydrogenase [lipoamide]] kinase isozyme 3, mitochondrial	PDK3		1.66667			1.66667		1.97353	0.433969	0.219895
K.QFLDFGR.D [30, 36] (rank 2)	[Pyruvate dehydrogenase [lipoamide]] kinase isozyme 3, mitochondrial	PDK3	1.96078		2.6		2.28039	0.451994
R.QLLLTEGPHLYYVDPVNK.V [474, 491] (rank 2)	Isoform 1 of 3-phosphoinositide-dependent protein kinase 1	PDPK1	1.85185			0.59	1.22093	0.892264
R.ILISDAK.G [1653, 1659] (rank 1)	Tyrosine-protein kinase SgK269	PEAK1	1.11111		1.67	1.15	1.31037	0.312055
K.VFNLGVYR.R [70, 77] (rank 3)	Isoform 2 of 6-phosphofructo-2-kinase/fructose-2,6-biphosphatase 2	PFKFB2	1.42857		2.15		1.78929	0.510127	2.58857	0.995524	0.384584
R.YPEEFALR.D [343, 350] (rank 2)	Isoform 2 of 6-phosphofructo-2-kinase/fructose-2,6-biphosphatase 2	PFKFB2		2.27273			2.27273
K.GADELPYLR.C [405, 413] (rank 4)	Isoform 2 of 6-phosphofructo-2-kinase/fructose-2,6-biphosphatase 2	PFKFB2	3.7037				3.7037
K.FVEEQNLK.D [284, 291] (rank 1)	Isoform 1 of 6-phosphofructo-2-kinase/fructose-2,6-biphosphatase 3	PFKFB3	1.04167		1.72	1.27	1.34389	0.34515
R.VTVLGHVQR.G [292, 300] (rank 1)	Isoform 1 of 6-phosphofructokinase, liver type	PFKL	1.11111		2.1	1.39	1.5337	0.509866
K.KFDEALK.L [334, 340] (missed 1) (rank 1)	Isoform 2 of 6-phosphofructokinase, muscle type	PFKM	3.125		1.18	0.94	1.74833	1.19825	2.03733	0.42944	0.210786
K.NGKPITSEDIK.N [269, 279] (rank 3)	Isoform 2 of 6-phosphofructokinase, muscle type	PFKM	1.78571		1.88		1.83286	0.0666701
K.DQTDFEHR.I [696, 703] (rank 2)	Isoform 2 of 6-phosphofructokinase, muscle type	PFKM	2.17391	1.44928	4	2.5	2.5308	1.0734
K.ELVVTQLGYDTR.V [289, 300] (rank 2)	6-phosphofructokinase type C	PFKP	1.5873	1.53846	1.3	1.35	1.44394	0.140274	1.56517	0.171445	0.109538
R.SFAGNLNTYK.R [385, 394] (rank 1)	6-phosphofructokinase type C	PFKP	1.20482	1.96078	1.75	1.83	1.6864	0.332602
K.EALEAVLIK.G [352, 360] (rank 3)	Isoform 1 of Phosphorylase b kinase regulatory subunit alpha, skeletal muscle isoform	PHKA1	1.21951		0.65	0.72	0.863171	0.310579	1.24985	0.546842	0.437527
K.MIVEMLR.T [537, 543] (rank 1)	Isoform 1 of Phosphorylase b kinase regulatory subunit alpha, skeletal muscle isoform	PHKA1	0.869565		1.85	2.19	1.63652	0.685614
R.EALEGILIR.G [352, 360] (rank 1)	Phosphorylase b kinase regulatory subunit alpha, liver isoform	PHKA2	1.72414		2.61	1.85	2.06138	0.479269
K.IMEVTAER.L [53, 60] (rank 1)	Phosphorylase Kinase Catalytic Subunit Gamma 2	PHKG2	2.77778				2.77778
K.IGSFQLFVEGYK.E [252, 263] (rank 1)	Phosphatidylinositol 4-kinase type 2-beta	PI4K2B	1.19048		1.82	2.31	1.77349	0.561209
K.VSLPLFDFK.R [790, 798] (rank 1)	Phosphatidylinositol-4-phosphate 3-kinase C2 domain-containing subunit alpha	PIK3C2A	0.625		0.84	0.38	0.615	0.230163
K.VFGEDSVGVIFK.N [793, 804] (rank 2)	Phosphatidylinositol-4,5-bisphosphate 3-kinase catalytic subunit beta isoform	PIK3CB	4.16667				4.16667
R.ILLNSER.L [520, 526] (rank 2)	Phosphatidylinositol 3-kinase regulatory subunit beta	PIK3R2			2.92		2.92
R.LCVFFGR.Q [563, 569] (rank 3)	Phosphoinositide 3-kinase regulatory subunit 4	PIK3R4	1.75439		0.89	0.54	1.06146	0.625086	1.27831	0.193525	0.151391
R.LAYAENIALLAETALR.F [479, 494] (rank 1)	Phosphoinositide 3-kinase regulatory subunit 4	PIK3R4				1.34	1.34
R.TCYIAPER.F [193, 200] (rank 2)	Phosphoinositide 3-kinase regulatory subunit 4	PIK3R4	0.813008	0.970874	2.11	1.84	1.43347	0.638208
K.ILLDSVQLK.D [250, 258] (rank 1)	1-phosphatidylinositol-3-phosphate 5-kinase isoform 3	PIKFYVE	1.20482	0.546448	1.32	1.29	1.09032	0.365847	1.39262	0.427516	0.306987
K.ASGMLSFFR.G [1739, 1747] (rank 2)	1-phosphatidylinositol-3-phosphate 5-kinase isoform 3	PIKFYVE		1.69492			1.69492
R.SAPLPNDSQAR.S [118, 128] (rank 1)	Phosphatidylinositol-5-phosphate 4-kinase type-2 alpha	PIP4K2A	2.27273	3.22581	4.18	2.26	2.98463	0.916328
K.VYIGEEEK.K [251, 258] (rank 1)	Phosphatidylinositol-5-phosphate 4-kinase type-2 gamma	PIP4K2C	1.6129	1.26582	1.16		1.34624	0.236919	1.50504	0.224575	0.149216
R.FGIDDQDYLVSLTR.N [114, 127] (rank 2)	Phosphatidylinositol-5-phosphate 4-kinase type-2 gamma	PIP4K2C	1.05263	2.27273	1.63	1.7	1.66384	0.498923
K.FYGLYCVQAGGK.N [212, 223] (rank 1)	Isoform 1 of Phosphatidylinositol-4-phosphate 5-kinase type-1 alpha	PIP5K1A	1.26582		0.3		0.782911	0.68294
R.ATAEALLALPVLR.Q [347, 359] (rank 2)	membrane-associated tyrosine- and threonine-specific cdc2-inhibitory kinase isoform 2	PKMYT1	1.03093		1.03		1.03046	0.000656078
R.SLGPVELLLR.G [68, 77] (rank 2)	Isoform 1 of Serine/threonine-protein kinase N1	PKN1/PAK1	1.2987	1.35135	1.22	1.41	1.32001	0.0806981
K.SLAYVDNILK.K [77, 86] (rank 3)	Serine/threonine-protein kinase N2	PKN2	1.92308	5.55556		6.34	4.60621	2.35653
R.SGPLCLPESR.A [348, 357] (rank 1)	Bifunctional polynucleotide phosphatase/kinase	PNKP	1.40845			1.42	1.41423	0.00816659
R.ILPWSTFR.L [475, 482] (rank 2)	DNA-directed RNA polymerase II subunit RPB1	POLR2A	1.5873	1.38889	1.17		1.38206	0.208735
R.STYCLLNGLTDR.D [157, 168] (rank 1)	DNA-directed RNA polymerase II subunit RPB2	POLR2B	0.917431			1.13	1.02372	0.150309
K.WNPTAGVAFEYDPDNALR.H [175, 192] (rank 2)	DNA-directed RNA polymerase II subunit RPB3	POLR2C		1.53846	1.02	1.11	1.22282	0.277032	1.28308	0.0852154	0.0664149
R.LGLIPLISDDIVDK.L [67, 80] (rank 3)	DNA-directed RNA polymerase II subunit RPB3	POLR2C	1.66667			1.02	1.34333	0.457262
R.AGDVEEDASQLIFPK.E [9, 23] (rank 2)	DNA-directed RNA polymerase II subunit RPB4	POLR2D	0.41841			1.67	1.04421	0.885008
K.EEVTELLAR.Y [153, 161] (rank 2)	DNA-directed RNA polymerases I, II, and III subunit RPABC1	POLR2E	1.5625	2.38095	1.47	1.48	1.72336	0.440348
K.LFTEVEGTCTGK.Y [29, 40] (rank 1)	DNA-directed RNA polymerase II subunit RPB7	POLR2G	0.943396		0.8	0.9	0.881132	0.0735365	0.929683	0.0686612	0.0738544
R.GFVLYPVK.Y [63, 70] (rank 2)	DNA-directed RNA polymerase II subunit RPB7	POLR2G	0.854701		1.02	1.06	0.978234	0.108836
R.LSAYVSYGGLLMR.L [111, 123] (rank 1)	DNA-directed RNA polymerases I, II, and III subunit RPABC3	POLR2H	0.813008		1.65	1.73	1.39767	0.507909
R.MLLAHVDLIEK.L [47, 57] (rank 2)	DNA-directed RNA polymerases I, II, and III subunit RPABC5	POLR2L	1.20482		1.11	0.96	1.09161	0.123442	1.17124	0.112621	0.0961556
K.LLNYAPLEK.- [58, 66] (rank 1)	DNA-directed RNA polymerases I, II, and III subunit RPABC5	POLR2L	1.05263		1.55	1.15	1.25088	0.263583
R.VMCDSNDLPK.T [200, 209] (rank 1)	Protein kinase-like protein SgK196	POMK	0.543478	0.5	0.54	0.41	0.49837	0.0621282
K.VYSLIQSLTSQIR.H [665, 677] (rank 1)	Isoform 2 of Inositol hexakisphosphate and diphosphoinositol-pentakisphosphate kinase 2	PPIP5K2	1.5625	1.40845	1.88		1.61698	0.24045
K.IFCVHGGLSPSIQTLDQIR.T [159, 177] (rank 1)	Serine/threonine-protein phosphatase 4 catalytic subunit	PPP4C	0.746269			0.48	0.613134	0.18828
R.VPFLVAETPR.A [389, 398] (rank 1)	Isoform 2 of 5'-AMP-activated protein kinase catalytic subunit alpha-1	PRKAA1	1.13636		1.47	1.42	1.34212	0.179936	1.50806	0.17743	0.117654
K.IGHYILGDTLGVGTFGK.V [14, 30] (rank 2)	Protein kinase, AMP-activated, alpha 1 catalytic subunit, isoform CRA_b	PRKAA1	0.900901		1.56	2	1.48697	0.553177
R.LFQQILSGVDYCHR.H [120, 133] (rank 1)	Protein kinase, AMP-activated, alpha 1 catalytic subunit, isoform CRA_b	PRKAA1	1.92308	1.5873	1.21	2.06	1.69509	0.379503
R.ILQAVNFPFLVK.L [86, 97] (rank 1)	Isoform 2 of cAMP-dependent protein kinase catalytic subunit alpha	PRKACA	0.591716		1.55		1.07086	0.677609
R.ILQAVNFPFLVR.L [141, 152] (rank 1)	Isoform 2 of cAMP-dependent protein kinase catalytic subunit beta	PRKACB	1.1236		1.15	1.35	1.20787	0.123798	1.25102	0.0610332	0.0487866
R.DLKPENLLIDHQGYIQVTDFGFAK.R [213, 236] (rank 2)	Isoform 2 of cAMP-dependent protein kinase catalytic subunit beta	PRKACB	1.49254		1.38	1.01	1.29418	0.252457
R.DLKPENLLIDQQGYLQVTDFGFAK.R [175, 198] (rank 1)	CAMP-dependent protein kinase CatalytiC subunit gamma	PRKACG	1.21951		0.96	1.87	1.34984	0.468789
K.LVVFDTSLQVK.K [47, 57] (rank 1)	PRKAG1 cDNA FLJ40287 fis, clone TESTI2027909, highly similar to 5'-AMP-ACTIVATED PROTEIN KINASE, GAMMA-1 SUBUNIT	PRKAG1	1.85185		1.94		1.89593	0.0623302
K.FDVINLAAEK.T [475, 484] (rank 2)	Isoform A of 5'-AMP-activated protein kinase subunit gamma-2	PRKAG2	1.2987			1.22	1.25935	0.0556502
K.EHMMDGVTTR.T [486, 495] (rank 2)	Protein kinase C alpha type	PRKCA			0.22		0.22		0.325	0.148492	0.4569
K.EHMMDGVTTR.T [486, 495] (rank 2)	Protein kinase C alpha type	PRKCA			0.43		0.43
R.VIQIVLMR.A [67, 74] (rank 2)	Protein kinase C delta type	PRKCD	2.63158		4.82	6.61	4.68719	1.99253
K.LADFGMCK.E [547, 554] (rank 1)	Protein kinase C epsilon type	PRKCE	1.0101	0.925926	0.78	0.86	0.894007	0.0977253
R.EMACSIVDQK.F [78, 87] (rank 2)	PRKD1 88 kDa protein	PRKD1	2.22222		2.75	2.49	2.48741	0.263898
K.FYGELALK.K [155, 162] (rank 3)	Isoform 1 of DNA-dependent protein kinase catalytic subunit	PRKDC	1.11111		0.75	1.03	0.963704	0.189464	0.975728	0.0201426	0.0206437
R.LPPDVLR.W [2915, 2921] (rank 1)	Isoform 1 of DNA-dependent protein kinase catalytic subunit	PRKDC	0.613497		1.41	0.87	0.964499	0.406573
K.GIAPGDER.Q [1489, 1496] (rank 2)	Isoform 1 of DNA-dependent protein kinase catalytic subunit	PRKDC	1.20482	1.11111	0.83	0.85	0.998983	0.187699
R.ATTPADGEEPAPEAEALAAAR.E [5, 25] (rank 4)	TP53-regulating kinase	PRPK	0.980392	0.699301	1.15		0.943231	0.227636	1.542	0.550963	0.357304
K.TIGQVLAR.M [144, 151] (rank 2)	TP53-regulating kinase	PRPK	2.32558		1.23	1.41	1.65519	0.587507
R.FLSGLELVK.Q [31, 39] (rank 3)	TP53-regulating kinase	PRPK	1.51515		2.54		2.02758	0.724677
K.FSNQETCVEIGESVR.G [34, 48] (rank 2)	Ribose-phosphate pyrophosphokinase 1	PRPS1	0.775194		1.43	1.5	1.23506	0.399795	1.26012	0.0354285	0.0281153
R.NCTIVSPDAGGAK.R [163, 175] (rank 1)	Ribose-phosphate pyrophosphokinase 1	PRPS1	0.840336	0.840336	1.82	1.64	1.28517	0.518878
K.FSNQETSVEIGESVR.G [34, 48] (rank 1)	Isoform 1 of Ribose-phosphate pyrophosphokinase 2	PRPS2	0.526316		0.93	0.99	0.815439	0.252179
K.SVVYQETNGETR.V [36, 47] (rank 2)	Isoform 1 of Phosphoribosyl pyrophosphate synthase-associated protein 1	PRPSAP1	1.26582	1.26582	1.11	1.44	1.27041	0.134826	1.37225	0.0895728	0.0652745
K.EIQGFFSFPVDNLR.A [138, 151] (rank 1)	Isoform 1 of Phosphoribosyl pyrophosphate synthase-associated protein 1	PRPSAP1	1.49254		1.46	1.27	1.40751	0.120195
R.GQDIFIIQTIPR.D [56, 67] (rank 3)	Isoform 1 of Phosphoribosyl pyrophosphate synthase-associated protein 1	PRPSAP1	1.17647		1.65	1.49	1.43882	0.240877
K.EIQGFFNIPVDNLR.A [150, 163] (rank 1)	Phosphoribosyl pyrophosphate synthase-associated protein 2	PRPSAP2	1.21951		1.47	1.43	1.37317	0.134567	1.40193	0.0406679	0.0290085
K.VQVYQEPNR.E [48, 56] (rank 2)	Phosphoribosyl pyrophosphate synthase-associated protein 2	PRPSAP2	1.28205		1.39	1.62	1.43068	0.172609
K.IQPAPPEEYVPMVK.E [941, 954] (rank 2)	Isoform 1 of Focal adhesion kinase 1	PTK2	0.546448	0.595238	2.6	1.61	1.33792	0.973803
R.QAWVPLR.W [834, 840] (rank 1)	Isoform 3 of Tyrosine-protein kinase-like 7	PTK7	0.398406		0.45	0.2	0.349469	0.131989	0.393	0.0615623	0.156647
R.VVLAPQDVVVAR.Y [226, 237] (rank 2)	Isoform 3 of Tyrosine-protein kinase-like 7	PTK7	0.307692	0.348432	0.58	0.51	0.436531	0.12954
R.LVLSWADLGPDK.Y [175, 186] (rank 1)	Isoform 1 of PX domain-containing protein kinase-like protein	PXK	1.06383		6.33	1.6	2.99794	2.89807
R.GYASPDLSK.L [563, 571] (rank 3)	Isoform 1 of RAF proto-oncogene serine/threonine-protein kinase	RAF1	1.1236		1.02		1.0718	0.0732531	1.12106	0.0427922	0.0381712
K.VVDPTPEQFQAFR.N [378, 390] (rank 1)	Isoform 1 of RAF proto-oncogene serine/threonine-protein kinase	RAF1	0.854701			1.43	1.14235	0.406798
K.TPVPAQR.E [309, 315] (rank 2)	Isoform 1 of RAF proto-oncogene serine/threonine-protein kinase	RAF1	0.961538	0.934579	1.19	1.51	1.14903	0.266533
K.VPALLENQVEER.T [240, 251] (rank 1)	serine/threonine-protein kinase RIO1 isoform 2	RIOK1	0.826446		0.51	0.55	0.628815	0.172318	0.96055	0.469143	0.488411
K.LNVTDSVINK.V [124, 133] (rank 3)	serine/threonine-protein kinase RIO1 isoform 2	RIOK1	1.23457		1.35		1.29228	0.0816228
K.HDEVVCGR.K [165, 172] (rank 1)	Isoform 1 of Serine/threonine-protein kinase RIO3	RIOK3		1.02041			1.02041
K.LLGVIIEEGK.Y [77, 86] (rank 1)	Isoform 1 of Receptor-interacting serine/threonine-protein kinase 1	RIPK1	0.961538				0.961538
R.HAQTVETLLR.H [794, 803] (rank 1)	Isoform 1 of Receptor-interacting serine/threonine-protein kinase 4	RIPK4	0.162602	0.735294			0.448948	0.404955
K.SISQLESLNR.E [573, 582] (rank 1)	Rho-associated protein kinase 1	ROCK1	1.19048		1.61	1.76	1.52016	0.2952
K.ADSEQLAR.S [921, 928] (rank 1)	Rho-associated protein kinase 2	ROCK2	0.442478	0.456621	0.62	0.55	0.517275	0.0834603
K.CTLACQQFR.V [109, 117] (rank 2)	Protein XRP2	RP2	1.47059	1.51515	1.52	2.22	1.68143	0.359731
K.LGMPQFLSTEAQSLLR.A [278, 293] (rank 2)	Ribosomal protein S6 kinase alpha-1	RPS6KA1	1.40845			1.3	1.35423	0.0766862
R.LTAALVLR.H [667, 674] (rank 1)	Ribosomal protein S6 kinase alpha-3	RPS6KA3	0.961538		0.9	0.95	0.937179	0.0327112	1.04294	0.154093	0.14775
K.ATNMEFAVK.I [442, 450] (rank 2)	Ribosomal protein S6 kinase alpha-3	RPS6KA3	1.66667	0.900901	0.63	0.69	0.971892	0.47753
K.TVEYLHAQGVVHR.D [525, 537] (rank 3)	Ribosomal protein S6 kinase alpha-3	RPS6KA3	1.49254	1.66667	0.5		1.21973	0.62936
K.VLGTGAYGK.V [37, 45] (rank 1)	Isoform 1 of Ribosomal protein S6 kinase alpha-4	RPS6KA4	0.943396		2.27		1.6067	0.938051
K.DLIQGLLTVDPNKR.L [661, 674] (missed 1) (rank 1)	Ribosomal protein S6 kinase alpha-5	RPS6KA5	2.5641		2.23		2.39705	0.236246
K.LNLPPYLTQEAR.D [309, 320] (rank 1)	Isoform Alpha I of Ribosomal protein S6 kinase beta-1	RPS6KB1	0.641026		1.23	1.23	1.03368	0.340045
R.IGGGPGDAADVQR.H [311, 323] (rank 2)	Ribosomal protein S6 kinase beta-2	RPS6KB2	3.0303	2.77778	3.23	5.27	3.57702	1.14372
K.LLEAPDVLCLR.L [724, 734] (rank 1)	Ribosomal protein S6 kinase delta-1	RPS6KC1	0.222717	0.3663	0.97	2.96	1.12975	1.26239
K.MFSSTDR.A [356, 362] (rank 3)	Isoform 4 of N-terminal kinase-like protein	SCYL1	1.51515	2	0.79	1.49	1.44879	0.497976	1.54582	0.137228	0.0887733
K.GDPFATLSAR.P [735, 744] (rank 2)	Isoform 4 of N-terminal kinase-like protein	SCYL1	1.42857		1.86	1.64	1.64286	0.215728
K.NSVLPMVYR.A [446, 454] (rank 1)	SCY1-like protein 2	SCYL2	1.05263		0.83		0.941316	0.157424
K.VILPQVLLGLR.D [375, 385] (rank 1)	Isoform 1 of Protein-associating with the carboxyl-terminal domain of ezrin	SCYL3	1.31579		2.36	2.75	2.14193	0.741556
K.LGGLYTQSLAR.L [954, 964] (rank 1)	Tyrosine-protein kinase SgK223	SGK223	0.757576				0.757576
R.IFGDNFDPDFIK.Q [76, 87] (rank 1)	Serum/Glucocorticoid Regulated Kinase Family Member 3	SGK3	11.1111		25.28		18.1956	10.0189
R.VGFYDIEGTLGK.G [16, 27] (rank 1)	Salt Inducible Kinase 2	SIK2	1.25				1.25
K.DQYFMQR.H [1028, 1034] (rank 1)	Isoform 1 of STE20-like serine/threonine-protein kinase	SLK	2.5	1.49254	1.66	1.68	1.83313	0.452453	2.62733	0.861868	0.328039
K.ILNEKPTTDEPEK.A [379, 391] (rank 2)	Isoform 1 of STE20-like serine/threonine-protein kinase	SLK	1.0101			4	2.50505	2.11418
K.SEPPTLAQPSR.W [249, 259] (rank 3)	Isoform 1 of STE20-like serine/threonine-protein kinase	SLK	3.57143		3.65	3.41	3.54381	0.122361
R.YAADINSR.L [2082, 2089] (rank 2)	Isoform 3 of Serine/threonine-protein kinase SMG1	SMG1	0.261097		1.61		0.935548	0.953819
R.FTLGTFLR.L [191, 198] (rank 2)	Isoform 1 of Sphingosine kinase 1	SPHK1	0.854701	0.442478	0.9	0.76	0.739295	0.206296
R.AADLLVNPLDPR.N [507, 518] (rank 2)	SPRPK2 protein	SPRPK2	1.21951	1.28205	2.87	3.18	2.13789	1.03245	2.18708	0.0695636	0.0318066
R.QVLQGLDYLHSK.C [195, 206] (rank 1)	SPRPK2 protein	SPRPK2	1.49254			2.98	2.23627	1.05179
K.GAYCLSVSDFDNAK.G [190, 203] (rank 1)	Isoform 2 of Proto-oncogene tyrosine-protein kinase Src	SRC	1.78571		4.11	4.16	3.3519	1.35659
R.EMVVQLLDDFK.I [141, 151] (rank 3)	SRPK1 74 kDa protein	SRPK1	0.591716		0.68	0.79	0.687239	0.09934	0.71194	0.0349337	0.0490683
R.ATAAECLR.H [640, 647] (rank 1)	SRPK1 74 kDa protein	SRPK1	0.729927		0.75	0.73	0.736642	0.0115681
K.LSEEAECPNPSTPSK.A [940, 954] (rank 3)	Serine/threonine-protein kinase 10	STK10/LOK	0.613497	0.502513	0.63	0.84	0.646502	0.140874	0.728521	0.108445	0.148856
K.ALDESHNQNLK.E [900, 910] (rank 1)	Serine/threonine-protein kinase 10	STK10/LOK	0.625	0.714286	0.6	0.65	0.647321	0.0490882
K.FFDTELENLER.Q [607, 617] (rank 2)	Serine/threonine-protein kinase 10	STK10/LOK	0.598802		0.89		0.744401	0.205908
K.ALEEDLNQK.K [922, 930] (rank 4)	Serine/threonine-protein kinase 10	STK10/LOK	0.757576		0.85	1.02	0.875859	0.133109
K.NLENGALQPSDLDR.N [347, 360] (rank 3)	Isoform B of Serine/threonine-protein kinase 24	STK24	0.961538	0.961538	1.89		1.27103	0.536048
K.SIAVAEAACPGITDK.M [321, 335] (rank 1)	STK3;MST4 serine/threonine-protein kinase MST4 isoform 3	STK26	0.0935454		0.47	0.38	0.314515	0.196585
K.NLSLEELQMR.L [469, 478] (rank 2)	STK3 cDNA FLJ16404 fis, clone UTERU2008019, highly similar to Serine/threonine-protein kinase 3	STK3	0.884956		0.46	0.63	0.658319	0.213889	0.761659	0.146146	0.191878
K.TLIEDEIATILK.S [144, 155] (rank 1)	STK3 cDNA FLJ16404 fis, clone UTERU2008019, highly similar to Serine/threonine-protein kinase 3	STK3	0.8			0.93	0.865	0.0919239
R.FCIDSENR.I [360, 367] (rank 1)	Serine/threonine-protein kinase 38-like	STK38L	1.72414			0.41	1.06707	0.929236
K.LLSLCLQK.D [314, 321] (rank 1)	STE20/SPS1-related proline-alanine-rich protein kinase	STK39	1.40845			0.88	1.14423	0.373671	1.17973	0.0502136	0.0425636
K.EVLEGLDYLHR.N [176, 186] (rank 3)	STE20/SPS1-related proline-alanine-rich protein kinase	STK39	1.19048			1.24	1.21524	0.0350186
K.KLDEDSLTK.Q [15, 23] (missed 1) (rank 1)	Isoform 1 of Serine/threonine-protein kinase 4	STK4			2.16		2.16
K.VYLSGLR.S [208, 214] (rank 1)	STE20-Related Kinase Adaptor Alpha	STRADA			0.78		0.78
K.IGTQGNVNFGGR.P [261, 272] (rank 1)	Isoform Long of Tyrosine-protein kinase SYK	SYK	2.27273				2.27273
R.FTVQMPTSQSPAVK.A [186, 199] (rank 1)	Transcription initiation factor TFIID subunit 9	TAF9	0.943396				0.943396
R.HNLEQDLVR.E [626, 634] (rank 1)	Isoform 1 of Serine/threonine-protein kinase TAO1	TAOK1	0.714286	0.662252	1.17	1.48	1.00663	0.389372
R.HSLDQDLLR.E [654, 662] (rank 1)	Isoform 2 of Serine/threonine-protein kinase TAO2	TAOK2	0.884956		1.7	2.27	1.61832	0.696126
R.LCQYVDISR.G [52, 60] (rank 1)	Isoform 3 of TBC domain-containing protein kinase-like protein	TBCK	3.22581				3.22581
R.FGSLTMDGGLR.N [713, 723] (rank 3)	Serine/threonine-protein kinase TBK1	TBK1	0.970874		1.12	1.41	1.16696	0.223297	1.20788	0.0578761	0.0479153
K.MFTASSGIK.H [661, 669] (rank 2)	Serine/threonine-protein kinase TBK1	TBK1	0.507614		1.99		1.24881	1.04821
K.VLVMLAAQSR.R [271, 280] (rank 3)	cDNA FLJ56153, highly similar to Homo sapiens transforming growth factor beta regulator 4 (TBRG4), transcript variant 1, mRNA	TBRG4	1.81818		1.74	2.01	1.85606	0.138928	2.05053	0.275022	0.134122
K.GLLGSADK.G [512, 519] (rank 1)	cDNA FLJ56153, highly similar to Homo sapiens transforming growth factor beta regulator 4 (TBRG4), transcript variant 1, mRNA	TBRG4			1.99	2.5	2.245	0.360624
K.AQLGEDIR.R [14, 21] (rank 3)	Protein TFG	TFG	0.833333		1.01	1.14	0.994444	0.153924	1.05124	0.0840578	0.079961
R.IPIHNEDITYDELVLMMQR.V [23, 41] (rank 2)	Protein TFG	TFG	0.884956	0.900901	1.18	1.08	1.01146	0.14298
K.LLSNDEVTIK.Y [47, 56] (rank 1)	Protein TFG	TFG	0.943396		1.25	1.25	1.1478	0.177018
K.QNTSEQFETVAVK.I [264, 276] (rank 1)	Isoform 1 of TGF-beta receptor type-2	TGFBR2	0.645161		0.67	0.61	0.64172	0.0301476
K.GEMVTILAQSR.A [580, 590] (rank 2)	Isoform A1 of Tight junction protein ZO-2	TJP2	0.462963		0.71	0.67	0.614321	0.132597	0.73276	0.167498	0.228585
R.AYDPDYER.A [255, 262] (rank 1)	Isoform A1 of Tight junction protein ZO-2	TJP2	0.653595		1.01	0.89	0.851198	0.181343
R.GQIQVILGPMFSGK.S [18, 31] (rank 3)	Thymidine kinase, cytosolic	TK1	0.961538		0.25	0.2	0.470513	0.425975
R.MLELFEQNR.D [212, 220] (rank 2)	Isoform Short of Thymidine kinase 2, mitochondrial	TK2				1.85	1.85		2.02	0.240416	0.119018
R.ILTPENR.K [223, 229] (rank 1)	Isoform Short of Thymidine kinase 2, mitochondrial	TK2				2.19	2.19
R.DYLVSLQHQR.Q [497, 506] (rank 2)	Isoform 1 of TRAF2 and NCK-interacting protein kinase	TNIK			0.9		0.9
K.VEQLFGLGLR.P [1048, 1057] (rank 1)	Activated CDC42 kinase 1	TNK2	0.934579		1.74		1.33729	0.569518
K.SVLCSTPTINIPASPFMQK.L [18, 36] (rank 3)	PDZ Binding Kinase	TOPK				0.64	0.64
R.DCQLLEHK.E [244, 251] (rank 2)	Isoform Long of Transcription intermediary factor 1-alpha	TRIM24			0.77		0.77		1.17865	0.577919	0.490323
K.VIIDTLITK.L [267, 275] (rank 1)	Isoform Long of Transcription intermediary factor 1-alpha	TRIM24		1.5873			1.5873
R.ELLQDIGDTLSR.A [245, 256] (rank 1)	Isoform Beta of Zinc finger protein RFP	TRIM27	0.78125			2.09	1.43562	0.925426
K.LSPANQR.K [695, 701] (rank 1)	Isoform 1 of Transcription intermediary factor 1-beta	TRIM28			0.84	1.23	1.035	0.275772	1.10778	0.102923	0.0929097
R.VLVNDAQK.V [311, 318] (rank 2)	Isoform 1 of Transcription intermediary factor 1-beta	TRIM28	1.04167		1.2	1.3	1.18056	0.13026
K.ASLDTSELER.A [200, 209] (rank 1)	Isoform 3 of Triple functional domain protein	TRIO	0.588235		0.54	0.72	0.616078	0.0931742
R.EAFQALEK.L [218, 225] (rank 2)	twinfilin-1	TWF1	2.17391		4	2.15	2.77464	1.06126
K.IMELLGQNEVEQR.Q [42, 54] (rank 1)	Uridine-cytidine kinase 1	UCK1	0.44843		1.45	1.74	1.21281	0.677667
K.LFVDTDADTR.L [152, 161] (rank 2)	Isoform 1 of Uridine-cytidine kinase 2	UCK2	1.85185		1.5	1.22	1.52395	0.316606
K.IFVDTDSDIR.L [223, 232] (rank 2)	Isoform 2 of Uridine-cytidine kinase-like 1	UCKL1	1.14943		1.81		1.47971	0.467097	1.56189	0.116221	0.0744104
R.AGETMEPALR.A [66, 75] (rank 1)	Isoform 2 of Uridine-cytidine kinase-like 1	UCKL1	2.22222		0.97	1.74	1.64407	0.631598
R.QLLLALLQR.N [252, 260] (rank 2)	Serine/threonine-protein kinase ULK1	ULK1	0.980392		0.37		0.675196	0.431612	0.7182	0.0608174	0.0846802
R.LFLQQIAGAMR.L [116, 126] (rank 1)	Serine/threonine-protein kinase ULK1	ULK1	0.60241			0.92	0.761205	0.22457
K.AIVSSSNQALLR.Q [345, 356] (rank 1)	Isoform 1 of Serine/threonine-protein kinase ULK3	ULK3	1.96078		2.69	1.84	2.16359	0.459863
R.DILLQGLK.A [321, 328] (rank 1)	Serine/threonine-protein kinase VRK1	VRK1	4.16667				4.16667
K.TNLLDELPQSVLK.W [264, 276] (rank 2)	Isoform 1 of Serine/threonine-protein kinase VRK2	VRK2	0.740741		1.87	2.2	1.60358	0.765241
R.VVECQLETHNR.K [1131, 1141] (rank 2)	Isoform 1 of Serine/threonine-protein kinase WNK1	WNK1		0.613497		0.74	0.676748	0.0894512	0.869986	0.27328	0.314119
K.EIQDLQSR.Q [2085, 2092] (rank 1)	Isoform 1 of Serine/threonine-protein kinase WNK1	WNK1	0.546448		1.58		1.06322	0.730832
K.AGAQQALTSLSPDLR.L [105, 119] (rank 1)	Xylulose kinase	XYLB	3.57143	7.14286	16.89	12.84	10.1111	5.91546

## Sheet: IGR-39 IGR-37
peptide	Gene full name	Gene	F (IGR-37/IGR-39)	R (IGR-37/IGR-39)	AVG (IGR-37/IGR-39)	Avg Protein Ratio	Std dev protein	R.S.D	Avg RSD
R.LTDPIPTTETSIAPR.Q [352, 366] (rank 2)	Isoform 2 of AP2-associated protein kinase 1	AAK1	0.5	1.15	0.825				0.168559
K.GSALGTPAAAEPVTPTSK.A [838, 855] (rank 1)	Isoform IA of Tyrosine-protein kinase ABL1	ABL1	0.483092		0.483092
R.VGEAPGLQQPQPR.G [7, 19] (rank 3)	Isoform IB of Tyrosine-protein kinase ABL2	ABL2		2.58	2.58
K.LAEMETFR.D [160, 167] (rank 2)	Isoform 1 of Collagen type IV alpha-3-binding protein	ACTL8	0.195312	2.53	1.36266	1.57393	0.298781	0.189832
R.EVEENGIVLDPLK.A [432, 444] (rank 3)	Isoform 1 of Collagen type IV alpha-3-binding protein	ACTL8	0.980392	2.59	1.7852
K.ECWYQNPSAR.L [475, 484] (rank 2)	Activin receptor type-1	ACVR1	1	1.05	1.025
R.IVQTLCTVR.G [141, 149] (rank 1)	ADCK4 17 kDa protein	ADCK4	4.34783	4.61	4.47891	7.21731	3.87268	0.536582
R.LQSEGGSGLDSSPFLSEANAER.I [119, 140] (rank 2)	ADCK4 17 kDa protein	ADCK4	3.57143	16.34	9.95571
K.GTLAQELDFENEGR.N [269, 282] (rank 1)	Uncharacterized aarF domain-containing protein kinase 5	ADCK5	0.529101	1.67	1.09955
K.YSLKPNDQILAEDK.H [30, 43] (rank 2)	Isoform Short of Adenosine kinase	ADK	0.142045	0.13	0.136023	0.32178	0.128511	0.399375
K.NWMLVEK.A [154, 160] (rank 4)	Isoform Short of Adenosine kinase	ADK	0.404858	0.27	0.337429
R.SLIANLAAANCYK.K [132, 144] (rank 1)	Isoform Short of Adenosine kinase	ADK	0.518135	0.27	0.394067
R.IVIFTQGR.D [260, 267] (rank 3)	Isoform Short of Adenosine kinase	ADK	0.199203	0.64	0.419602
K.ILLPEPSIR.S [31, 39] (rank 1)	Beta-adrenergic receptor kinase 1	ADRBK1	0.763359	0.97	0.866679
R.IGQPTLLLYVDAGPETMTQR.L [108, 127] (rank 1)	Adenylate kinase isoenzyme 1	AK1	0.704225	0.78	0.742113
K.NLETPLCK.N [85, 92] (rank 1)	Isoform 3 of Adenylate kinase 2, mitochondrial	AK2	1.51515	2	1.75758	1.8143	0.0802212	0.044216
R.LQAYHTQTTPLIEYYR.K [186, 201] (rank 1)	Isoform 1 of Adenylate kinase 2, mitochondrial	AK2	1.28205	2.46	1.87103
R.AMVASGSELGK.K [51, 61] (rank 2)	Isoform 3 of Adenylate kinase 2, mitochondrial	AK2	2.22222	2.23	2.22611
K.AFIDQGK.L [57, 63] (rank 3)	GTP:AMP phosphotransferase, mitochondrial	AK3	1.02041	0.57	0.795204
R.LMMSELENR.R [71, 79] (rank 1)	Adenylate kinase isoenzyme 4, mitochondrial	AK4	0.934579	2.88	1.90729
K.IILVIGGPGSGK.G [109, 120] (rank 2)	AK5 cDNA FLJ33648 fis, clone BRAMY2024449, weakly similar to ADENYLATE KINASE ISOENZYME 1	AK5	0.813008	1.35	1.0815
R.VVDELDNQMR.E [60, 69] (rank 2)	Isoform 1 of Adenylate kinase isoenzyme 6	AK6	0.869565	0.63	0.749783	0.786729	0.05225	0.0664142
R.TDTNVLYER.L [96, 104] (rank 1)	Isoform 1 of Adenylate kinase isoenzyme 6	AK6	0.42735	1.22	0.823675
K.EPIRSTGFILDGFPR.Y [192, 206] (missed 1) (rank 1)	Isoform 5 of Adenylate kinase domain-containing protein 1	AK9	0.961538	1.38	1.17077
R.LGIPECILLVTQR.I [2140, 2152] (rank 1)	Isoform 2 of A-kinase anchor protein 13	AKAP13	0.334448	0.72	0.527224
R.ALTDYITR.L [3878, 3885] (rank 3)	Isoform 1 of A-kinase anchor protein 9	AKAP9	0.0912409		0.0912409
K.LSPPFKPQVTSETDTR.Y [420, 435] (rank 3)	RAC-alpha serine/threonine-protein kinase	AKT1	0.680272	2.32	1.50014
K.LLPPFKPQVTSEVDTR.Y [421, 436] (rank 2)	RAC-beta serine/threonine-protein kinase	AKT2	1.2987	5.36	3.32935
K.EGITDAATMK.T [294, 303] (rank 1)	Isoform 1 of RAC-gamma serine/threonine-protein kinase	AKT3	14.2857	3.1	8.69286
R.GSPSPASVSSGR.K [258, 269] (rank 1)	Putative uncharacterized protein ARAF	ARAF	0.571429	0.56	0.565714
R.LIRDPETIK.H [32, 40] (missed 1) (rank 2)	Serine-protein kinase ATM	ATM	0.680272	0.56	0.620136
R.LSDGDMTSALR.G [516, 526] (rank 1)	Isoform 2 of ATR-interacting protein	ATRIP	0.869565	1.21	1.03978
R.GPPASVAALR.S [145, 154] (rank 1)	Isoform 1 of Breakpoint cluster region protein	BCR	0.23753	0.39	0.313765
R.VLQQLQQGDWR.L [451, 461] (rank 1)	Isoform 3 of BMP-2-inducible protein kinase	BMP2K	0.666667	2.56	1.61333
K.MLNVTAPTPQQLQAFK.N [483, 498] (rank 1)	Serine/threonine-protein kinase B-raf	BRAF	0.724638		0.724638
R.LQDVSGQLNSTK.K [739, 750] (rank 1)	Isoform 1 of Bromodomain-containing protein 2	BRD2	0.934579	0.65	0.79229	1.09388	0.426509	0.389905
R.LAELQEQLR.A [519, 527] (rank 2)	Isoform 1 of Bromodomain-containing protein 2	BRD2	1.03093	1.76	1.39546
K.DLPSDPER.L [629, 636] (rank 1)	Isoform 1 of Mitotic checkpoint serine/threonine-protein kinase BUB1 beta	BUB1B	0.641026	1.14	0.890513
K.QIALAVLSTELAVR.K [874, 887] (rank 2)	CAD protein	CAD	0.961538	1.5	1.23077
K.SELLPTVR.L [1325, 1332] (rank 1)	CAD protein	CAD	0.833333	1.63	1.23167
R.DLKPENLLYYSLDEDSK.I [140, 156] (rank 1)	Calcium/calmodulin-dependent protein kinase type 1	CAMK1		0.04	0.04
R.QVLDAVYYLHR.M [126, 136] (rank 2)	Isoform 1 of Calcium/calmodulin-dependent protein kinase type 1D	CAMK1D	0.0224316	0.04	0.0312158
R.LTQYMDGSGMPK.T [433, 444] (rank 1)	Isoform Delta 6 of Calcium/calmodulin-dependent protein kinase type II subunit delta	CAMK2D	0.490196	0.64	0.565098	0.594857	0.0420851	0.0707483
R.FYFENALSK.S [396, 404] (rank 2)	Isoform Delta 6 of Calcium/calmodulin-dependent protein kinase type II subunit delta	CAMK2D	0.769231	0.48	0.624615
K.GAILTTMLVSR.N [301, 311] (rank 1)	Isoform 4 of Calcium/calmodulin-dependent protein kinase type II subunit gamma	CAMK2G	0.0972763	0.11	0.103638
K.IADFGVSNEFK.G [327, 337] (rank 1)	Isoform 3 of Calcium/calmodulin-dependent protein kinase kinase 2	CAMKK2	0.117371	0.58	0.348685
K.LGFEDVIAEPVTTHSFDK.V [50, 67] (rank 1)	Isoform Alpha of Caveolin-2	CAV2	0.0348797	0.19	0.11244
K.AEETCAPSVSYFK.C [33, 45] (rank 2)	G1/S-specific cyclin-D1	CCND1	0.561798	0.68	0.620899
K.TADDFLNR.I [189, 196] (rank 1)	Cyclin-H	CCNH	0.192678	1.04	0.616339
R.FQFPAQVTDVSENAK.D [300, 314] (rank 1)	Isoform 5 of Serine/threonine-protein kinase MRCK alpha	CDC42BPA	0.75188	1.33	1.04094	1.25645	0.304775	0.242569
K.EAYDSTLPLIK.T [519, 529] (rank 2)	CDC42 binding protein kinase alpha	CDC42BPA	2.17391	0.77	1.47196
K.LFLYDLPEGK.S [1125, 1134] (rank 1)	Serine/threonine-protein kinase MRCK beta	CDC42BPB	0.925926	0.7	0.812963
K.IPLSGPVPK.E [235, 243] (rank 1)	Cell division cycle 7-related protein kinase	CDC7	0.8		0.8
K.MLIYDPAK.R [272, 279] (rank 1)	Putative uncharacterized protein DKFZp686L20222	CDK1	0.729927	0.57	0.649964	0.724986	0.0657517	0.0906937
R.SPEVLLGSAR.Y [176, 185] (rank 2)	Putative uncharacterized protein DKFZp686L20222	CDK1	0.584795	0.92	0.752398
R.LESEEEGVPSTAIR.E [38, 51] (rank 3)	Putative uncharacterized protein DKFZp686L20222	CDK1	0.775194	0.77	0.772597
K.LTDNLVALK.E [206, 214] (rank 1)	CDK16 cDNA FLJ16665 fis, clone THYMU2031249, highly similar to SERINE/THREONINE-PROTEIN KINASE PCTAIRE-1	CDK16	0.740741	0.8	0.77037
K.FMDASALTGIPLPLIK.S [89, 104] (rank 2)	Cell division protein kinase 2	CDK2	7.14286	17.93	12.5364	13.0882	0.780343	0.0596218
R.AFGVPVR.T [150, 156] (rank 1)	Cell division protein kinase 2	CDK2	4	23.28	13.64
K.ALFPGDSEIDQLFR.I [228, 241] (rank 1)	Cell division protein kinase 3	CDK3	4.34783	19.12	11.7339
R.YEPVAEIGVGAYGTVYK.A [5, 21] (rank 1)	Cell division protein kinase 4	CDK4	2.04082	1.79	1.91541
R.ETHEIVALK.R [24, 32] (rank 1)	Cell division protein kinase 5	CDK5	1.36986	1.82	1.59493
R.VPFLPGDSDLDQLTR.I [209, 223] (rank 1)	Cell division protein kinase 7	CDK7	0.30303	1.2	0.751515
K.LLTMDPIK.R [314, 321] (rank 1)	Isoform 1 of Cell division protein kinase 8	CDK8	8.33333	2.36	5.34667
K.AANVLITR.D [151, 158] (rank 1)	Isoform 1 of Cell division protein kinase 9	CDK9	4.16667	1000	502.083
K.SDVDQLYLIR.K [206, 215] (rank 1)	cyclin-dependent kinase-like 1	CDKL1	3.33333	2.62	2.97667
K.ILVENPSAR.I [244, 252] (rank 2)	Serine/threonine-protein kinase Chk1	CHEK1		2.54	2.54	3.25	1.00409	0.308951
K.YSSSQPEPR.T [313, 321] (rank 1)	Serine/threonine-protein kinase Chk1	CHEK1		3.96	3.96
K.TVYEGPFASR.S [391, 400] (rank 1)	Inhibitor of nuclear factor kappa-B kinase subunit alpha	CHUK	0.177936	1.7	0.938968
K.LLGNSLLK.L [1577, 1584] (rank 2)	Isoform 1 of Citron Rho-interacting kinase	CIT	5	4.81	4.905
K.GGLVWDENSSDGR.Y [386, 398] (rank 3)	Isoform 3 of Dual specificity protein kinase CLK3	CLK3	3.44828	20.59	12.0191
R.VMVVGPTDVGK.S [116, 126] (rank 1)	Polyribonucleotide 5'-hydroxyl-kinase Clp1	CLP1	0.806452	1.54	1.17323
K.FLIDGFPR.N [120, 127] (rank 2)	UMP-CMP kinase isoform a	CMPK1	0.854701	0.99	0.92235	0.951089	0.0406425	0.0427326
K.YGYTHLSAGELLR.D [58, 70] (rank 1)	UMP-CMP kinase isoform a	CMPK1	0.689655	1.27	0.979828
K.FGVYDIDNK.T [76, 84] (rank 2)	Copine-3	CPNE3	0.813008	0.84	0.826504	0.830752	0.00600753	0.00723144
K.SDPYLEFHK.Q [158, 166] (rank 1)	Copine-3	CPNE3	0.5	1.17	0.835
R.CEVQFSPR.C [178, 185] (rank 1)	Cysteine-rich motor neuron 1 protein	CRIM1	0.699301	1.4	1.04965
K.IHYLDTTTLIEPAPR.Y [89, 103] (rank 1)	Crk-like protein	CRKL	0.689655	1.57	1.12983	1.14783	0.0254599	0.0221809
R.VGMIPVPYVEK.L [169, 179] (rank 2)	Crk-like protein	CRKL	1.04167	1.29	1.16583
R.SGWALNMK.E [185, 192] (rank 2)	Tyrosine-protein kinase CSK	CSK	1.85185	2.77	2.31093	2.8683	0.788247	0.274813
R.LLYPPETGLFLVR.E [94, 106] (rank 3)	Tyrosine-protein kinase CSK	CSK	1.35135	5.5	3.42568
R.TSLPWQGLK.A [216, 224] (rank 1)	Isoform 1 of Casein kinase I isoform alpha	CSNK1A1	1.33333	0.85	1.09167
K.MMQGGVGIPTIR.W [57, 68] (rank 3)	Isoform 1 of Casein kinase I isoform delta	CSNK1D	0.41841	1.26	0.839205	0.901611	0.0541531	0.0600626
K.GYPSEFATYLNFCR.S [242, 255] (rank 1)	Isoform 1 of Casein kinase I isoform delta	CSNK1D	0.378788	1.48	0.929394
R.GAPVNISSSDLTGR.Q [375, 388] (rank 2)	Isoform 1 of Casein kinase I isoform delta	CSNK1D	0.262467	1.61	0.936234
R.GAPANVSSSDLTGR.Q [382, 395] (rank 1)	Casein kinase I isoform epsilon	CSNK1E	0.645161	3.1	1.87258
K.EPFFHGHDNYDQLVR.I [229, 243] (rank 2)	CSNK2A1 protein	CSNK2A1	0.840336	1.18	1.01017	1.11641	0.150245	0.134579
K.YNIELDPR.F [260, 267] (rank 1)	CSNK2A1 protein	CSNK2A1	0.735294	1.71	1.22265
K.EAMEHPYFYPVVK.E [317, 329] (rank 2)	Casein kinase II subunit alpha'	CSNK2A2	1.75439	2.95	2.35219
R.GIAQMLEK.Y [92, 99] (rank 1)	Casein kinase II subunit beta	CSNK2B	0.884956	1.43	1.15748	1.19214	0.0490166	0.0411165
K.YQQGDFGYCPR.V [100, 110] (rank 2)	Casein kinase II subunit beta	CSNK2B	1.1236	1.33	1.2268
K.TVASTPSSLPQGNR.V [582, 595] (rank 1)	Cortactin-binding protein 2	CTTNBP2	1.26582	0.93	1.09791
K.LIDFGIAHK.I [158, 166] (rank 1)	Death-associated protein kinase 3	DAPK3	0.0735835	0.09	0.0817918
K.ISIEGNIAAGK.S [23, 33] (rank 1)	Deoxycytidine kinase	DCK	1.26582	0.87	1.06791
K.YLSSLNFVHR.D [699, 708] (rank 1)	Discoidin domain-containing receptor 2	DDR2	0.0854701	0.14	0.112735
R.KPVQIFER.S [134, 141] (rank 1)	Isoform 1 of Deoxyguanosine kinase, mitochondrial	DGUOK	1.78571	0.6	1.19286
R.EQMMNSSISSGSGSLR.T [561, 576] (rank 1)	Isoform 1 of Disks large homolog 1	DLG1	0.352113	0.23	0.291056
R.LADFGSCLK.L [210, 218] (rank 1)	Isoform 10 of Myotonin-protein kinase	DMPK	1.38889	0.78	1.08444
K.TEDLWLR.V [78, 84] (rank 1)	Isoform 4 of Dual serine/threonine and tyrosine protein kinase	DSTYK	2.94118	1.89	2.41559
K.LLSSYLQK.K [51, 58] (rank 1)	Thymidylate kinase	DTYMK	1.26582	1.57	1.41791
K.LPDGTWNLK.K [397, 405] (rank 1)	Isoform Long of Dual specificity tyrosine-phosphorylation-regulated kinase 1A	DYRK1A	6.66667	1.67	4.16833
K.WNLLNSSR.L [485, 492] (rank 1)	Eukaryotic elongation factor 2 kinase	EEF2K	0.581395	0.51	0.545698
K.YSFGATCVK.K [284, 292] (rank 3)	Isoform 1 of Epidermal growth factor receptor	EGFR	0.001	0.1	0.0505	0.0575875	0.0100232	0.174051
K.ITDFGLAK.L [852, 859] (rank 2)	Isoform 1 of Epidermal growth factor receptor	EGFR	0.0193498	0.11	0.0646749
K.EYSIGTGSTK.Q [140, 149] (rank 1)	Interferon-induced, double-stranded RNA-activated protein kinase	EIF2AK2	0.757576	0.79	0.773788
R.YLTDFEPIQCLGR.G [588, 600] (rank 1)	Eukaryotic translation initiation factor 2-alpha kinase 3	EIF2AK3	0.625		0.625
K.MGPFLTSQEK.E [320, 329] (rank 2)	Isoform 1 of Eukaryotic translation initiation factor 2-alpha kinase 4	EIF2AK4	0.571429	0.82	0.695714
K.TGTLSCTVALRPK.T [543, 555] (rank 1)	Isoform Long of Endoglin	ENG	0.423729	0.41	0.416864	0.650604	0.211132	0.324516
K.TQILEWAAER.G [143, 152] (rank 2)	Isoform Long of Endoglin	ENG	0.684932	0.73	0.707466
K.LPDTPQGLLGEAR.M [291, 303] (rank 3)	Isoform Long of Endoglin	ENG	0.364964	1.29	0.827482
R.WTPPQDSGGR.E [347, 356] (rank 1)	Ephrin type-A receptor 2	EPHA2	0.0136836	0.3	0.156842
K.YLADMNYVHR.D [735, 744] (rank 1)	Isoform 1 of Ephrin type-B receptor 2	EPHB2	0.0124922	0.06	0.0362461
R.DLVEPWVVVR.G [384, 393] (rank 2)	Ephrin receptor	EPHB4	0.362319	0.86	0.611159
K.YYIDPSTYEDPCQAIR.E [628, 643] (rank 2)	Isoform 2 of Ephrin type-B receptor 6	EPHB6	0.990099	2.03	1.51005	1.82818	0.449908	0.246096
R.VLVGGLR.A [429, 435] (rank 1)	Isoform 2 of Ephrin type-B receptor 6	EPHB6	1.05263	3.24	2.14632
R.ELVSEFSR.M [970, 977] (rank 1)	Isoform 1 of Receptor tyrosine-protein kinase erbB-2	ERBB2	2.5	1.09	1.795
R.GESIEPLDPSEK.A [683, 694] (rank 2)	Isoform 1 of Receptor tyrosine-protein kinase erbB-3	ERBB3		1.29	1.29
K.LPFLGLALSSR.K [101, 111] (rank 1)	TFIIH basal transcription factor complex helicase XPD subunit	ERCC2	0.291545	1.59	0.940773
K.QYQLADWR.I [417, 424] (rank 2)	Isoform 1 of Exosome component 10	EXOSC10	1.28205	2.51	1.89603	2.56135	0.940905	0.367348
R.QQVVLENAAK.K [768, 777] (rank 3)	Isoform 1 of Exosome component 10	EXOSC10	3.33333	3.12	3.22667
R.SCPQGQAASSATTR.D [457, 470] (rank 1)	Fas-activated serine/threonine kinase	FASTK	3.125	3.75	3.4375
R.LDSQLEILSPSR.S [642, 653] (rank 1)	Isoform 1 of FAST kinase domain-containing protein 1	FASTKD1	2.04082	0.89	1.46541
R.VAVLCVSR.S [633, 640] (rank 1)	Isoform 1 of FAST kinase domain-containing protein 2	FASTKD2	1.07527	7.4	4.23763
K.LNYLPPNASALFR.K [417, 429] (rank 3)	FAST kinase domain-containing protein 3	FASTKD3	6.66667	16.93	11.7983	14.0983	3.25269	0.230715
K.IGLTNLLGAR.L [541, 550] (rank 2)	FAST kinase domain-containing protein 3	FASTKD3	4.16667	28.63	16.3983
K.LAVQFTNR.N [696, 703] (rank 1)	FAST kinase domain-containing protein 5	FASTKD5	2	1.59	1.795
R.GQTCVVHYTGMLEDGK.K [56, 71] (rank 1)	FKBP1A protein	FKBP1A	0.675676	0.56	0.617838	0.649003	0.0440741	0.0679105
R.GWEEGVAQMSVGQR.A [95, 108] (rank 2)	FKBP1A protein	FKBP1A	0.840336	0.52	0.680168
K.TSCIIQSILDSR.C [398, 409] (rank 3)	Fucose-1-phosphate guanylyltransferase	FPGT	0.900901	2.17	1.53545	1.56082	0.0358786	0.022987
R.CSVAPGSVVEYSR.L [410, 422] (rank 2)	Fucose-1-phosphate guanylyltransferase	FPGT	0.952381	2.22	1.58619
R.QLLSFGNPR.G [161, 169] (rank 1)	Isoform 3 of Tyrosine-protein kinase Fyn	FYN	100	1000	550
K.VENLLLSNQGTIK.L [175, 187] (rank 2)	Cyclin-G-associated kinase	GAK	0.395257	1	0.697628
R.IAVMSFPAEGVESALK.N [416, 431] (rank 1)	Cyclin-G-associated kinase	GAK	0.78125	1.53	1.15563
R.SLETSLVPLSDPK.L [234, 246] (rank 3)	cDNA FLJ56840, highly similar to Galactokinase	GALK1	0.877193	1.84	1.3586
R.EEFGAEPELAVSAPGR.V [51, 66] (rank 2)	cDNA FLJ56840, highly similar to Galactokinase	GALK1	0.740741	2.28	1.51037
R.SLEPGTPR.W [127, 134] (rank 1)	cDNA FLJ56840, highly similar to Galactokinase	GALK1	0.543478	7.58	4.06174
K.HVYSEAAR.V [322, 329] (rank 1)	N-acetylgalactosamine kinase isoform 2	GALK2	1.92308	1.7	1.81154
K.IYGDGNAVPR.I [359, 368] (rank 2)	Bifunctional UDP-N-acetylglucosamine 2-epimerase/N-acetylmannosamine kinase	GNE	0.15625	0.33	0.243125
R.QNLAEAITLAER.K [386, 397] (rank 1)	Isoform 1 of Golgin subfamily A member 5	GOLGA5	0.507614	1.16	0.833807
K.GGFGEVCACQVR.A [194, 205] (rank 2)	Isoform GRK6A of G protein-coupled receptor kinase 6	GRK6	0.819672	2.79	1.80484
K.VTTVVATLGQGPER.S [99, 112] (rank 3)	Glycogen synthase kinase-3 alpha	GSK3A	0.598802	1.37	0.984401
R.DIKPQNLLLDPDTAVLK.L [180, 196] (rank 2)	Isoform 1 of Glycogen synthase kinase-3 beta	GSK3B	0.719424	1.58	1.14971
R.LGDFFGDPGNPPEFNPSGSK.D [77, 96] (rank 2)	General transcription factor IIH subunit 3	GTF2H3	0.561798	4.57	2.5659
R.ELGVLVFENSAK.R [426, 437] (rank 1)	General transcription factor IIH subunit 4	GTF2H4	0.520833	2.99	1.75542
K.VAVQAVQAMNR.I [85, 95] (rank 2)	Guanylate kinase	GUK1	1.17647	1.7	1.43824
K.EALSEEIKK.A [182, 190] (missed 1) (rank 1)	Guanylate kinase	GUK1	2.85714	1.56	2.20857
R.IPYPGMSNPEVIR.A [434, 446] (rank 1)	Isoform p59-HCK of Tyrosine-protein kinase HCK	HCK	0.288184		0.288184
R.TTVGVDGSLYK.T [407, 417] (rank 2)	Isoform 1 of Hexokinase-1	HK1	0.719424	0.58	0.649712
K.TVCGVVSR.R [820, 827] (rank 3)	Isoform 1 of Hexokinase-1	HK1	0.581395	0.93	0.755698
K.EELLFGGK.L [315, 322] (rank 2)	Hexokinase-2	HK2	1.69492	2.57	2.13246
K.DISDIEGEK.D [337, 345] (rank 1)	Hexokinase-2	HK2	3.44828	1.48	2.46414
K.IVDGACLNHFTR.I [6, 17] (rank 2)	Checkpoint protein HUS1	HUS1	0.8	0.4	0.6
K.GNLLINIR.R [357, 364] (rank 3)	Insulin-like growth factor 1 receptor	IGF1R	4.7619	18.7	11.731
K.YYINVCR.P [808, 814] (rank 1)	Cation-independent mannose-6-phosphate receptor	IGF2R	1.08696	1.43	1.25848
K.DQLVGLGR.T [1042, 1049] (rank 1)	Elongator complex protein 1	IKBKAP	0.518135	0.97	0.744067	0.756649	0.0177932	0.0235158
K.NLYNEALK.L [968, 975] (rank 2)	Elongator complex protein 1	IKBKAP	0.769231		0.769231
K.YLNQFENCCGLR.E [106, 117] (rank 1)	Inhibitor of nuclear factor kappa-B kinase subunit beta	IKBKB	0.719424	1.41	1.06471
R.EGNAVAVR.L [9, 16] (rank 1)	Integrin-linked protein kinase	ILK	0.537634	1.03	0.783817	0.823812	0.0565614	0.0686581
K.YGEMPVDK.A [131, 138] (rank 2)	Integrin-linked protein kinase	ILK	0.507614	1.22	0.863807
R.IELQACNQDTPEER.C [839, 852] (rank 1)	Insulin receptor precursor	INSR	0.195312	1.37	0.782656
K.IGEGGFGCVYR.A [217, 227] (rank 4)	interleukin-1 receptor-associated kinase 1 isoform 3	IRAK1	1.03093	0.32	0.675464
R.NCLVGENQVIK.V [486, 496] (rank 1)	Tyrosine-protein kinase ITK/TSK	ITK	1.33333	1.58	1.45667
K.NFSAGTSDR.E [216, 224] (rank 1)	Isoform 1 of Inositol-tetrakisphosphate 1-kinase	ITPK1	2.12766	1.3	1.71383	2.05903	0.488187	0.237096
K.LLAEPAGGLVGER.T [340, 352] (rank 3)	Isoform 1 of Inositol-tetrakisphosphate 1-kinase	ITPK1	1.53846	3.27	2.40423
R.LGSGEYTAEELCIR.A [49, 62] (rank 1)	Tyrosine-protein kinase JAK1	JAK1	0.408163	0.85	0.629082
K.SCSPSAEFLR.M [1026, 1035] (rank 1)	Isoform 2 of Tyrosine-protein kinase JAK3	JAK3	0.483092	0.58	0.531546
R.VLTSVSLGK.E [817, 825] (rank 2)	Isoform 2 of Kinase suppressor of Ras 1	KSR1	0.574713	1.11	0.842356
R.IQSYSPQAFK.F [630, 639] (rank 2)	Isoform 1 of Serine/threonine-protein kinase LATS1	LATS1	0.806452	0.85	0.828226
K.NVVVADFGLAR.L [458, 468] (rank 1)	Isoform 2 of LIM domain kinase 1	LIMK1	0.621118	0.86	0.740559
K.ELLVDCYKPTEAFISGLLDK.I [653, 672] (rank 1)	LIM domain kinase 2 isoform 1	LIMK2	0.60241	1.22	0.911205
R.TNADVMTALSQGYR.M [447, 460] (rank 1)	Isoform LYN A of Tyrosine-protein kinase Lyn	LYN	0.625	0.83	0.7275
R.VIEGSPADR.C [884, 892] (rank 2)	Isoform 4 of Membrane-associated guanylate kinase, WW and PDZ domain-containing protein 3	MAGI3		2.34	2.34
R.SYMSPER.L [227, 233] (rank 2)	Dual specificity mitogen-activated protein kinase kinase 1	MAP2K1	0.909091	1.87	1.38955	1.7225	0.103269	0.0599529
K.VGELKDDDFEK.I [59, 69] (missed 1) (rank 4)	Dual specificity mitogen-activated protein kinase kinase 1	MAP2K1	1.35135	1.76	1.55568
K.LPSGVFSLEFQDFVNK.C [324, 339] (rank 3)	Dual specificity mitogen-activated protein kinase kinase 1	MAP2K1	1.28205	1.92	1.60103
R.IPEQILGK.V [160, 167] (rank 1)	Dual specificity mitogen-activated protein kinase kinase 1	MAP2K1	1.88679	1.34	1.6134
K.VSIAVLR.G [172, 178] (rank 1)	Dual specificity mitogen-activated protein kinase kinase 2	MAP2K2	0.775194	1.26	1.0176	1.10882	0.129014	0.116352
K.LPNGVFTPDFQEFVNK.C [332, 347] (rank 2)	Dual specificity mitogen-activated protein kinase kinase 2	MAP2K2	1.0101	1.39	1.20005
K.LCDFGISGQLVDSIAK.T [255, 270] (rank 1)	Isoform 2 of Dual specificity mitogen-activated protein kinase kinase 4	MAP2K4		1.26	1.26
K.QVVEEPSPQLPADK.F [268, 281] (rank 2)	Isoform 1 of Dual specificity mitogen-activated protein kinase kinase 6	MAP2K6	5.55556	30.64	18.0978
R.ELTLLLQQVDR.E [455, 465] (rank 2)	Mitogen-activated protein kinase kinase kinase 11	MAP3K11	0.649351	1.45	1.04968
R.IVQYYGCLR.D [423, 431] (rank 1)	Isoform 1 of Mitogen-activated protein kinase kinase kinase 3	MAP3K3	4	1.65	2.825
K.LPVSVPMPIAR.P [197, 207] (rank 2)	Isoform 1 of Mitogen-activated protein kinase kinase kinase 4	MAP3K4		6.09	6.09
R.SGGSSQVYFMTLGR.T [1219, 1232] (rank 2)	Isoform 1 of Mitogen-activated protein kinase kinase kinase kinase 4	MAP4K4	0.380228	0.51	0.445114
R.TASEINFDK.L [332, 340] (rank 3)	Mitogen-activated protein kinase kinase kinase kinase 5	MAP4K5	1.42857		1.42857
K.ALDLLDK.M [285, 291] (rank 2)	Mitogen-activated protein kinase 1	MAPK1	1.16279	1.36	1.2614	1.277	0.0180052	0.0140996
R.LFPNADSK.A [277, 284] (rank 1)	Mitogen-activated protein kinase 1	MAPK1	1.31579	1.23	1.27289
R.GQVFDVGPR.Y [15, 23] (rank 3)	Mitogen-activated protein kinase 1	MAPK1	0.943396	1.65	1.2967
R.TLFPGTDHIDQLK.L [220, 232] (rank 1)	Isoform CSBP2 of Mitogen-activated protein kinase 14	MAPK14	0.446429	0.56	0.503214
K.LCDFGLAR.S [169, 176] (rank 1)	Isoform 3 of Mitogen-activated protein kinase 15	MAPK15	0.990099	1.22	1.10505
R.NYLQSLPSK.T [278, 286] (rank 3)	Mitogen-activated protein kinase 3	MAPK3	0.591716	0.92	0.755858	0.816588	0.0858858	0.105176
K.GQPFDVGPR.Y [32, 40] (rank 2)	Mitogen-activated protein kinase 3	MAPK3	0.724638	1.03	0.877319
R.LTGQQVAIK.K [75, 83] (rank 1)	Isoform 1 of Mitogen-activated protein kinase 7	MAPK7	0.699301		0.699301
K.LFPDVLFPADSEHNK.L [273, 287] (rank 1)	Isoform 1 of Mitogen-activated protein kinase 8	MAPK8	0.0692042	0.11	0.0896021	0.109097	0.0275704	0.252714
R.YQNLKPIGSGAQGIVCAAYDAILER.N [25, 49] (rank 2)	Isoform 1 of Mitogen-activated protein kinase 8	MAPK8	0.0171851	0.24	0.128593
K.VIEQLGTPSAEFMK.K [236, 249] (rank 1)	Isoform Alpha-2 of Mitogen-activated protein kinase 9	MAPK9	0.636943	0.59	0.613471
K.VTSQVLGLGINGK.V [64, 76] (rank 2)	Isoform 1 of MAP kinase-activated protein kinase 2	MAPKAPK2	1.28205	0.74	1.01103
K.LLYDSPK.A [73, 79] (rank 2)	MAP kinase-activated protein kinase 3	MAPKAPK3	0.297619	1.5	0.89881	1.04737	0.210103	0.2006
K.VLECFHR.R [57, 63] (rank 3)	MAP kinase-activated protein kinase 3	MAPKAPK3	0.75188	1.64	1.19594
K.LCDFGFAK.I [166, 173] (rank 1)	Isoform 1 of MAP kinase-activated protein kinase 5	MAPKAPK5	1.42857	1.81	1.61929
K.FLILNPSK.R [250, 257] (rank 1)	Isoform 7 of Serine/threonine-protein kinase MARK2	MARK2	0.584795	1.64	1.1124	1.3637	0.355394	0.26061
R.TPLPTLNER.D [5, 13] (rank 1)	Isoform 1 of Serine/threonine-protein kinase MARK2	MARK2	1	2.23	1.615
R.ILGTPDYLAPELLLGR.A [737, 752] (rank 1)	Isoform 1 of Microtubule-associated serine/threonine-protein kinase-like	MASTL	0.337838	0.73	0.533919
K.VITVLTR.S [536, 542] (rank 1)	Maternal embryonic leucine zipper kinase	MELK	0.8	3.42	2.11
R.ETSIFSYR.E [731, 738] (rank 2)	Isoform 1 of Hepatocyte growth factor receptor	MET		0.37	0.37
R.SQSLQDQPTR.N [598, 607] (rank 1)	Isoform 3 of Misshapen-like kinase 1	MINK1	0.229358		0.229358
R.AASPQDLAGGYTSSLACHR.A [276, 294] (rank 1)	CDK-activating kinase assembly factor MAT1	MNAT1	0.245098		0.245098
K.DDSNWWQGR.V [197, 205] (rank 2)	55 kDa erythrocyte membrane protein	MPP1	1.5625	1.3	1.43125
R.YGTTVPYTSR.R [422, 431] (rank 2)	cDNA FLJ56090, highly similar to MAGUK p55 subfamily member 2	MPP2		0.98	0.98
R.ELAICTVGR.L [708, 716] (rank 1)	Serine/threonine-protein kinase mTOR	MTOR	0.729927	2.14	1.43496	1.45184	0.0238663	0.0164387
R.LTESLDFTDYASR.I [1141, 1153] (rank 3)	Serine/threonine-protein kinase mTOR	MTOR	0.917431	2.02	1.46872
R.APGLGVLSPSGEER.K [357, 370] (rank 1)	Isoform 2 of Myosin light chain kinase, smooth muscle	MYLK	0.909091		0.909091
K.IAEGAQQGDPLSR.Y [265, 277] (rank 2)	N-acetyl-D-glucosamine kinase	NAGK	0.653595	0.93	0.791797	0.85338	0.0870916	0.102055
R.ILIEELR.D [131, 137] (rank 1)	N-acetyl-D-glucosamine kinase	NAGK	0.729927	1.1	0.914964
K.YGIPLAYK.K [314, 321] (rank 1)	Isoform 1 of Serine/threonine-protein kinase Nek1	NEK1	8.33333		8.33333
K.LGDLGLGR.F [176, 183] (rank 1)	Serine/threonine-protein kinase Nek7	NEK7	1.20482	1.15	1.17741	1.32141	0.203646	0.154113
K.VQIFDLMDAK.A [64, 73] (rank 2)	Serine/threonine-protein kinase Nek7	NEK7	2.04082	0.89	1.46541
K.LQQENSILR.N [1501, 1509] (rank 1)	Isoform 3 of Ninein	NIN	0.78125	1.25	1.01562
R.WYEEEEPQLR.C [160, 169] (rank 2)	nucleoside diphosphate kinase 6	NME6	1.13636	1.54	1.33818
K.VVLMQCNIESVEEGVK.H [443, 458] (rank 2)	Nuclear receptor-binding protein	NRBP1	0.595238	0.22	0.407619	0.499631	0.130125	0.260441
R.EPVQTLYSQSPALELDK.F [375, 391] (rank 1)	Nuclear receptor-binding protein	NRBP1	0.283286	0.9	0.591643
K.SFEGNNNYDTPELR.T [538, 551] (rank 1)	Muscle type neuropilin 1	NRP1	0.00694734	0.001	0.00397367
K.EQSGTIYLQHADEER.E [415, 429] (rank 2)	Nuclear pore glycoprotein p62	NUP62	0.649351	0.66	0.654675
K.FVANGIESSIRMEVR.A [683, 697] (missed 1) (rank 1)	Isoform 1 of Obscurin	OBSCN	0.628931	0.93	0.779465
R.EVLEGLEYLHK.N [128, 138] (rank 2)	Serine/threonine-protein kinase OSR1	OXSR1	0.892857	0.62	0.756429
R.NTSTMIGAGSK.D [18, 28] (rank 2)	Isoform 2 of Serine/threonine-protein kinase PAK 1	PAK1	0.134771	0.4	0.267385
K.MTDEEIMEK.L [226, 234] (rank 3)	Serine/threonine-protein kinase PAK 2	PAK2	1.17647	0.62	0.898235
R.AALQLVVDPGDPR.S [305, 317] (rank 2)	Isoform 1 of Serine/threonine-protein kinase PAK 4	PAK4	1.07527	2.16	1.61763	1.80093	0.259219	0.143936
K.IGEGSTGIVCIATVR.S [326, 340] (rank 3)	Isoform 1 of Serine/threonine-protein kinase PAK 4	PAK4	1.40845	2.56	1.98423
K.VALNMAR.G [145, 151] (rank 1)	cDNA FLJ58333, highly similar to T-lymphokine-activated killer cell-originated protein kinase	PBK	0.431034	0.94	0.685517	0.706918	0.0185401	0.0262267
K.LGFGTGVNVYLMK.R [37, 49] (rank 4)	cDNA FLJ58333, highly similar to T-lymphokine-activated killer cell-originated protein kinase	PBK	0.714286	0.72	0.717143
K.SVLCSTPTINIPASPFMQK.L [18, 36] (rank 3)	cDNA FLJ58333, highly similar to T-lymphokine-activated killer cell-originated protein kinase	PBK	0.47619	0.96	0.718095
R.LLGEGYK.K [960, 966] (rank 1)	Beta-type platelet-derived growth factor receptor	PDGFRB	0.877193	16.55	8.7136
R.GVPGQVDFYAR.F [40, 50] (rank 1)	[Pyruvate dehydrogenase [lipoamide]] kinase isozyme 1, mitochondrial	PDK1	4.34783	8.67	6.50891
R.TLSQFTDALVTIR.N [154, 166] (rank 1)	[Pyruvate dehydrogenase [lipoamide]] kinase isozyme 2, mitochondrial	PDK2	1.1236	3.8	2.4618
K.TLVTLGK.E [271, 277] (rank 1)	[Pyruvate dehydrogenase [lipoamide]] kinase isozyme 3, mitochondrial	PDK3	14.2857	4.37	9.32786	9.34976	0.030978	0.00331324
K.QFLDFGR.D [30, 36] (rank 2)	[Pyruvate dehydrogenase [lipoamide]] kinase isozyme 3, mitochondrial	PDK3	2.08333	16.66	9.37167
R.QLLLTEGPHLYYVDPVNK.V [474, 491] (rank 2)	Isoform 1 of 3-phosphoinositide-dependent protein kinase 1	PDPK1	0.392157	4.45	2.42108
R.ILISDAK.G [1653, 1659] (rank 1)	Tyrosine-protein kinase SgK269	PEAK1	1.13636	1.27	1.20318
K.GADELPYLR.C [405, 413] (rank 4)	Isoform 2 of 6-phosphofructo-2-kinase/fructose-2,6-biphosphatase 2	PFKFB2	4.34783	4.44	4.39391	5.91694	2.55832	0.432372
K.VFNLGVYR.R [70, 77] (rank 3)	Isoform 2 of 6-phosphofructo-2-kinase/fructose-2,6-biphosphatase 2	PFKFB2	2.27273	6.7	4.48636
K.VINVGQR.F [217, 223] (rank 1)	Isoform 2 of 6-phosphofructo-2-kinase/fructose-2,6-biphosphatase 2	PFKFB2	11.1111	6.63	8.87056
K.FVEEQNLK.D [284, 291] (rank 1)	Isoform 1 of 6-phosphofructo-2-kinase/fructose-2,6-biphosphatase 3	PFKFB3	0.308642	1.18	0.744321
R.IGGDPGLSPR.G [267, 276] (rank 1)	6-phosphofructo-2-kinase/fructose-2,6-biphosphatase 4	PFKFB4	2.85714	2.82	2.83857
R.VTVLGHVQR.G [292, 300] (rank 1)	Isoform 1 of 6-phosphofructokinase, liver type	PFKL	1.88679	1.78	1.8334
K.DQTDFEHR.I [696, 703] (rank 2)	Isoform 2 of 6-phosphofructokinase, muscle type	PFKM	2.85714	2.74	2.79857	2.92345	0.176608	0.0604109
K.KFDEALK.L [334, 340] (missed 1) (rank 1)	Isoform 2 of 6-phosphofructokinase, muscle type	PFKM	4.16667	1.93	3.04833
K.ELVVTQLGYDTR.V [289, 300] (rank 1)	6-phosphofructokinase type C	PFKP	0.236967	0.52	0.378483	0.390411	0.0168675	0.0432045
R.SFAGNLNTYK.R [385, 394] (rank 2)	6-phosphofructokinase type C	PFKP	0.324675	0.48	0.402338
K.MIVEMLR.T [537, 543] (rank 1)	Isoform 1 of Phosphorylase b kinase regulatory subunit alpha, skeletal muscle isoform	PHKA1	0.406504	0.79	0.598252
R.EALEGILIR.G [352, 360] (rank 1)	Phosphorylase b kinase regulatory subunit alpha, liver isoform	PHKA2	2.04082	2.85	2.44541
K.STLLLYQSPTTGLFPTK.T [50, 66] (rank 1)	Isoform 4 of Phosphorylase b kinase regulatory subunit beta	PHKB	0.900901	1.5	1.20045
R.LLQVDPEAR.L [270, 278] (rank 2)	Phosphorylase b kinase gamma catalytic chain, testis/liver isoform	PHKG2	1.04167	1.28	1.16083
K.IGSFQLFVEGYK.E [252, 263] (rank 1)	Phosphatidylinositol 4-kinase type 2-beta	PI4K2B	0.847458	2.1	1.47373
R.NLGFETSAFK.L [699, 708] (rank 1)	Isoform 1 of Phosphatidylinositol 4-kinase beta	PI4KB	0.925926	0.72	0.822963
K.VSLPLFDFK.R [790, 798] (rank 1)	Phosphatidylinositol-4-phosphate 3-kinase C2 domain-containing subunit alpha	PIK3C2A	1.53846	3.79	2.66423
K.YEPFLDCALSR.F [647, 657] (rank 1)	PIK3CB Phosphatidylinositol-4,5-bisphosphate 3-kinase catalytic subunit beta isoform	PIK3CB	3.33333	3.83	3.58167
K.SFLLALPAPLVTPEASAEAR.R [175, 194] (rank 1)	Phosphatidylinositol 3-kinase regulatory subunit beta	PIK3R2	1.14943	1.33	1.23971
R.LAYAENIALLAETALR.F [479, 494] (rank 1)	Phosphoinositide 3-kinase regulatory subunit 4	PIK3R4	1.51515	3.28	2.39758	2.51593	0.167379	0.0665278
R.LCVFFGR.Q [563, 569] (rank 3)	Phosphoinositide 3-kinase regulatory subunit 4	PIK3R4	1.42857	3.84	2.63429
R.FGIDDQDYLVSLTR.N [114, 127] (rank 2)	Phosphatidylinositol-5-phosphate 4-kinase type-2 gamma	PIP4K2C	0.813008	1.09	0.951504
R.AGSSGNSCITYQPSVSGEHK.A [472, 491] (rank 1)	Isoform 1 of Phosphatidylinositol-4-phosphate 5-kinase type-1 alpha	PIP5K1A	0.840336		0.840336	0.887458	0.0666401	0.075091
K.FYGLYCVQAGGK.N [212, 223] (rank 1)	Isoform 2 of Phosphatidylinositol-4-phosphate 5-kinase type-1 alpha	PIP5K1A	0.934579		0.934579
R.SAPLPNDSQAR.S [118, 128] (rank 1)	Phosphatidylinositol-5-phosphate 4-kinase type-2 alpha	PIP5K2	1.6129	1.44	1.52645
K.ILLDSVQLK.D [250, 258] (rank 1)	1-phosphatidylinositol-3-phosphate 5-kinase isoform 3	PIP5K3	0.578035	0.79	0.684017
R.ATAEALLALPVLR.Q [347, 359] (rank 2)	membrane-associated tyrosine- and threonine-specific cdc2-inhibitory kinase isoform 2	PKMYT1	0.321543	0.89	0.605772	0.74153	0.15473	0.208663
R.QGYLPPEFTAGLSSELR.S [316, 332] (rank 1)	membrane-associated tyrosine- and threonine-specific cdc2-inhibitory kinase isoform 2	PKMYT1	0.537634	0.88	0.708817
R.GSFPSFEPR.N [477, 485] (rank 1)	Membrane-associated tyrosine- and threonine-specific cdc2-inhibitory kinase	PKMYT1		0.91	0.91
K.VLLSEFR.P [628, 634] (rank 1)	Isoform 1 of Serine/threonine-protein kinase N1	PKN1	0.952381	0.87	0.91119
K.ALSEAQAR.F [252, 259] (rank 2)	Serine/threonine-protein kinase N2	PKN2	0.826446	2.17	1.49822
R.SGPLCLPESR.A [348, 357] (rank 1)	Bifunctional polynucleotide phosphatase/kinase	PNKP	1.28205	2.41	1.84603
R.ILPWSTFR.L [475, 482] (rank 2)	DNA-directed RNA polymerase II subunit RPB1	POLR2A		3.45	3.45
R.STYCLLNGLTDR.D [157, 168] (rank 1)	DNA-directed RNA polymerase II subunit RPB2	POLR2B	1.78571	2.26	2.02286
K.WNPTAGVAFEYDPDNALR.H [175, 192] (rank 2)	DNA-directed RNA polymerase II subunit RPB3	POLR2C	1.26582	2.71	1.98791
R.LGLIPLISDDIVDK.L [67, 80] (rank 3)	DNA-directed RNA polymerase II subunit RPB3	POLR2C	2.94118	1.53	2.23559
R.AGDVEEDASQLIFPK.E [9, 23] (rank 2)	DNA-directed RNA polymerase II subunit RPB4	POLR2D	0.454545	0.89	0.672273
K.TIMQLCHDR.G [15, 23] (rank 1)	DNA-directed RNA polymerases I, II, and III subunit RPABC1	POLR2E	7.14286	3.56	5.35143
K.LFTEVEGTCTGK.Y [29, 40] (rank 1)	DNA-directed RNA polymerase II subunit RPB7	POLR2G	1.19048	3.07	2.13024
R.LSAYVSYGGLLMR.L [111, 123] (rank 1)	DNA-directed RNA polymerases I, II, and III subunit RPABC3	POLR2H	2	2.8	2.4
K.EAVFFQSHSAR.A [92, 102] (rank 1)	DNA-directed RNA polymerase II subunit RPB9	POLR2I	0.719424		0.719424
K.LLNYAPLEK.- [58, 66] (rank 1)	DNA-directed RNA polymerases I, II, and III subunit RPABC5	POLR2L	1.20482	2.22	1.71241
R.ILQEEGIDLPR.Y [150, 160] (rank 1)	Isoform 7 of Inositol hexakisphosphate and diphosphoinositol-pentakisphosphate kinase 1	PPIP5K1	0.595238	1.26	0.927619
K.VYSLIQSLTSQIR.H [665, 677] (rank 1)	Isoform 2 of Inositol hexakisphosphate and diphosphoinositol-pentakisphosphate kinase 2	PPIP5K2	1.38889	1.71	1.54944
K.IFCVHGGLSPSIQTLDQIR.T [159, 177] (rank 1)	Serine/threonine-protein phosphatase 4 catalytic subunit	PPP4C	0.666667	1.52	1.09333
K.IGHYILGDTLGVGTFGK.V [14, 30] (rank 2)	Protein kinase, AMP-activated, alpha 1 catalytic subunit, isoform CRA_b	PRKAA1	0.183486	0.46	0.321743
R.ILQAVNFPFLVK.L [86, 97] (rank 1)	Isoform 2 of cAMP-dependent protein kinase catalytic subunit alpha	PRKACA	1	1.62	1.31
R.ILQAVNFPFLVR.L [141, 152] (rank 2)	Isoform 2 of cAMP-dependent protein kinase catalytic subunit beta	PRKACB	1.08696	1.44	1.26348	1.27406	0.014962	0.0117436
R.DLKPENLLIDHQGYIQVTDFGFAK.R [213, 236] (rank 1)	Isoform 2 of cAMP-dependent protein kinase catalytic subunit beta	PRKACB	1.44928	1.12	1.28464
R.DLKPENLLIDQQGYLQVTDFGFAK.R [175, 198] (rank 1)	CAMP-dependent protein kinase CatalytiC subunit gamma	PRKACG	1	1.48	1.24
K.LVVFDTSLQVK.K [47, 57] (rank 1)	cDNA FLJ40287 fis, clone TESTI2027909, highly similar to 5'-AMP-ACTIVATED PROTEIN KINASE, GAMMA-1 SUBUNIT	PRKAG1	0.819672	1.96	1.38984
K.FDVINLAAEK.T [475, 484] (rank 2)	Isoform A of 5'-AMP-activated protein kinase subunit gamma-2	PRKAG2	0.649351	1.42	1.03468
K.NLVPMDPNGLSDPYVK.L [181, 196] (rank 1)	Isoform Beta-I of Protein kinase C beta type	PRKCB	0.178571	0.1	0.139286
R.VIQIVLMR.A [67, 74] (rank 2)	Protein kinase C delta type	PRKCD	1.19048	2.03	1.61024
K.LADFGMCK.E [547, 554] (rank 1)	Protein kinase C epsilon type	PRKCE	0.598802	0.79	0.694401
R.EMACSIVDQK.F [78, 87] (rank 2)	Putative uncharacterized protein PRKD1	PRKD1	0.613497	1.03	0.821748
K.EIPLSEILR.I [458, 466] (rank 1)	Isoform 1 of Serine/threonine-protein kinase D3	PRKD3	0.155039		0.155039
K.FYGELALK.K [155, 162] (rank 3)	Isoform 1 of DNA-dependent protein kinase catalytic subunit	PRKDC	1.6129	1.26	1.43645	1.59638	0.142884	0.089505
K.GIAPGDER.Q [1489, 1496] (rank 2)	Isoform 1 of DNA-dependent protein kinase catalytic subunit	PRKDC	1.5625	1.72	1.64125
R.LPPDVLR.W [2915, 2921] (rank 1)	Isoform 1 of DNA-dependent protein kinase catalytic subunit	PRKDC	1.6129	1.81	1.71145
R.DLKPENILLDR.D [171, 181] (rank 1)	Serine/threonine-protein kinase PRKX	PRKX	0.763359		0.763359
R.SYSQQLFLALK.L [793, 803] (rank 1)	Serine/threonine-protein kinase PRP4 homolog	PRPF4B	12.5	3.08	7.79
R.ATTPADGEEPAPEAEALAAAR.E [5, 25] (rank 4)	TP53-regulating kinase	PRPK	0.666667	1.3	0.983333	0.997116	0.0194918	0.0195482
R.HPALEAR.L [68, 74] (rank 1)	TP53-regulating kinase	PRPK	0.561798	1.46	1.0109
K.FSNQETCVEIGESVR.G [34, 48] (rank 2)	Ribose-phosphate pyrophosphokinase 1	PRPS1	1.20482	0.86	1.03241	1.13505	0.149602	0.131802
R.NCTIVSPDAGGAK.R [163, 175] (rank 1)	Ribose-phosphate pyrophosphokinase 1	PRPS1	0.862069	1.27	1.06603
R.INNACFEAVVVTNTIPQEDK.M [260, 279] (rank 3)	Ribose-phosphate pyrophosphokinase 1	PRPS1	0.943396	1.67	1.3067
K.FSNQETSVEIGESVR.G [34, 48] (rank 1)	Isoform 1 of Ribose-phosphate pyrophosphokinase 2	PRPS2	1.44928	1.63	1.53964
K.SVVYQETNGETR.V [36, 47] (rank 2)	Isoform 1 of Phosphoribosyl pyrophosphate synthase-associated protein 1	PRPSAP1	0.909091	0.8	0.854545	0.976071	0.126042	0.129132
K.EIQGFFSFPVDNLR.A [138, 151] (rank 1)	Isoform 1 of Phosphoribosyl pyrophosphate synthase-associated protein 1	PRPSAP1	0.884956	1.05	0.967478
R.GQDIFIIQTIPR.D [56, 67] (rank 3)	Isoform 1 of Phosphoribosyl pyrophosphate synthase-associated protein 1	PRPSAP1	0.952381	1.26	1.10619
K.VQVYQEPNR.E [48, 56] (rank 1)	Phosphoribosyl pyrophosphate synthase-associated protein 2	PRPSAP2	0.892857	1.23	1.06143	1.08574	0.0343809	0.0316659
K.EIQGFFNIPVDNLR.A [150, 163] (rank 2)	Phosphoribosyl pyrophosphate synthase-associated protein 2	PRPSAP2	1.0101	1.21	1.11005
K.IQPAPPEEYVPMVK.E [941, 954] (rank 2)	Isoform 1 of Focal adhesion kinase 1	PTK2	0.564972	0.82	0.692486
K.FTPPPQPQQCMEFDKEATVPCSATGR.E [503, 528] (missed 1) (rank 1)	Isoform 5 of Tyrosine-protein kinase-like 7	PTK7		3.83	3.83
R.LVLSWADLGPDK.Y [175, 186] (rank 1)	Isoform 1 of PX domain-containing protein kinase-like protein	PXK	0.571429	1.67	1.12071
K.VVDPTPEQFQAFR.N [378, 390] (rank 1)	Isoform 1 of RAF proto-oncogene serine/threonine-protein kinase	RAF1	0.307692	1.08	0.693846
K.LNVTDSVINK.V [124, 133] (rank 3)	Serine/threonine-protein kinase RIO1	RIOK1	1.33333	1.26	1.29667	1.41145	0.162335	0.115013
K.VPALLENQVEER.T [240, 251] (rank 1)	serine/threonine-protein kinase RIO1 isoform 2	RIOK1	0.552486	2.5	1.52624
K.LLGVIIEEGK.Y [77, 86] (rank 1)	Isoform 1 of Receptor-interacting serine/threonine-protein kinase 1	RIPK1	0.70922	0.51	0.60961
R.HAQTVETLLR.H [794, 803] (rank 1)	Isoform 1 of Receptor-interacting serine/threonine-protein kinase 4	RIPK4		0.68	0.68
K.SISQLESLNR.E [573, 582] (rank 1)	Rho-associated protein kinase 1	ROCK1	0.917431	1.09	1.00372
K.ADSEQLAR.S [921, 928] (rank 1)	Rho-associated protein kinase 2	ROCK2	0.757576	0.47	0.613788
K.QYSWDQR.E [25, 31] (rank 1)	Protein XRP2	RP2	1.33333	1.26	1.29667	1.65897	0.512371	0.308849
K.CTLACQQFR.V [109, 117] (rank 2)	Protein XRP2	RP2	1.49254	2.55	2.02127
K.LGMPQFLSTEAQSLLR.A [278, 293] (rank 2)	Ribosomal protein S6 kinase alpha-1	RPS6KA1	0.833333	1.2	1.01667
R.LTAALVLR.H [667, 674] (rank 1)	Ribosomal protein S6 kinase alpha-3	RPS6KA3	1	1.72	1.36
K.DLIQGLLTVDPNKR.L [661, 674] (missed 1) (rank 1)	Ribosomal protein S6 kinase alpha-5	RPS6KA5	0.763359	1.44	1.10168
K.LNLPPYLTQEAR.D [309, 320] (rank 1)	Isoform Alpha I of Ribosomal protein S6 kinase beta-1	RPS6KB1	0.847458	1.42	1.13373
R.IGGGPGDAADVQR.H [311, 323] (rank 2)	Ribosomal protein S6 kinase beta-2	RPS6KB2	1.35135		1.35135
K.LLEAPDVLCLR.L [724, 734] (rank 1)	Ribosomal protein S6 kinase delta-1	RPS6KC1	1.78571	1000	500.893
K.GDPFATLSAR.P [735, 744] (rank 2)	Isoform 4 of N-terminal kinase-like protein	SCYL1	1.33333	4.09	2.71167
K.EPAVLMGILGIYK.C [538, 550] (rank 2)	SCY1-like protein 2	SCYL2	1.66667	3.66	2.66333
K.VILPQVLLGLR.D [375, 385] (rank 1)	Isoform 1 of Protein-associating with the carboxyl-terminal domain of ezrin	SCYL3	5.88235	2.62	4.25118
R.IFGDNFDPDFIK.Q [76, 87] (rank 1)	serine/threonine-protein kinase Sgk3 isoform 2	SGK3	3.33333	3.04	3.18667
K.DQYFMQR.H [1028, 1034] (rank 1)	Isoform 1 of STE20-like serine/threonine-protein kinase	SLK	0.621118	0.67	0.645559
R.GPPITEAYVTDVLYR.V [420, 434] (rank 1)	SMG1 411 kDa protein	SMG1	0.793651	0.99	0.891825	1.03789	0.206561	0.199021
R.YAADINSR.L [2082, 2089] (rank 2)	Isoform 3 of Serine/threonine-protein kinase SMG1	SMG1	0.657895	1.71	1.18395
R.FTLGTFLR.L [191, 198] (rank 2)	Isoform 1 of Sphingosine kinase 1	SPHK1	1.14943	1.41	1.27971	2.13486	1.20936	0.566481
R.VEVMDPAGGPR.G [83, 93] (rank 1)	Isoform 2 of Sphingosine kinase 1	SPHK1	4	1.98	2.99
K.GAYCLSVSDFDNAK.G [190, 203] (rank 1)	Isoform 2 of Proto-oncogene tyrosine-protein kinase Src	SRC	1.51515	0.65	1.08258
R.ATAAECLR.H [640, 647] (rank 1)	SRPK1 74 kDa protein	SRPK1	0.518135	0.89	0.704067	0.977034	0.386033	0.395107
R.EMVVQLLDDFK.I [141, 151] (rank 3)	SRPK1 74 kDa protein	SRPK1	1.25	1.25	1.25
R.QVLQGLDYLHSK.C [195, 206] (rank 1)	Isoform 1 of Serine/threonine-protein kinase SRPK2	SRPK2	0.694444	0.75	0.722222	0.850916	0.182001	0.213888
R.AADLLVNPLDPR.N [507, 518] (rank 2)	Isoform 1 of Serine/threonine-protein kinase SRPK2	SRPK2	0.70922	1.25	0.97961
K.LSEEAECPNPSTPSK.A [940, 954] (rank 3)	Serine/threonine-protein kinase 10	STK10	0.199203	0.37	0.284602	0.453279	0.15762	0.347733
K.ALEEDLNQK.K [922, 930] (rank 4)	Serine/threonine-protein kinase 10	STK10	0.396825	0.56	0.478413
K.FFDTELENLER.Q [607, 617] (rank 2)	Serine/threonine-protein kinase 10	STK10	0.343643	0.85	0.596821
K.IVDFGLSR.I [204, 211] (rank 2)	Serine/threonine-protein kinase 17A	STK17A	0.531915	1.04	0.785957	0.886377	0.142015	0.16022
R.DVVHLDLKPQNILLTSESPLGDIK.I [180, 203] (rank 1)	Serine/threonine-protein kinase 17A	STK17A	0.653595	1.32	0.986797
K.NLENGALQPSDLDR.N [347, 360] (rank 3)	Isoform B of Serine/threonine-protein kinase 24	STK24	1.1236	2.45	1.7868
R.VDPEELFTK.L [13, 21] (rank 2)	Serine/threonine-protein kinase 25	STK25	0.0426985		0.0426985
K.SIAVAEAACPGITDK.M [321, 335] (rank 1)	serine/threonine-protein kinase MST4 isoform 3	STK26	0.689655	0.86	0.774828
K.EISIMQQCDSPYVVK.Y [69, 83] (rank 1)	STK3 cDNA FLJ90748 fis, clone PLACE1011824, highly similar to Human Ste20-like kinase (MST2) mRNA	STK3	0.240964	0.8	0.520482
K.LQDGCNNNLLTHTCTR.G [394, 409] (rank 1)	Isoform 1 of Serine/threonine-protein kinase 32B	STK32B	2.94118	2.25	2.59559
R.FCIDSENR.I [360, 367] (rank 1)	Serine/threonine-protein kinase 38-like	STK38L	2.04082	3.11	2.57541
K.EVLEGLDYLHR.N [176, 186] (rank 3)	STE20/SPS1-related proline-alanine-rich protein kinase	STK39	0.625	1.3	0.9625
K.IGTQGNVNFGGR.P [261, 272] (rank 1)	Isoform Long of Tyrosine-protein kinase SYK	SYK	0.598802	1.58	1.0894
R.FTVQMPTSQSPAVK.A [186, 199] (rank 1)	Transcription initiation factor TFIID subunit 9	TAF9	0.617284		0.617284
R.HNLEQDLVR.E [626, 634] (rank 1)	Isoform 1 of Serine/threonine-protein kinase TAO1	TAOK1	0.325733	0.16	0.242866
R.LCQYVDISR.G [52, 60] (rank 1)	Isoform 3 of TBC domain-containing protein kinase-like protein	TBCK	0.49505	0.16	0.327525
R.FGSLTMDGGLR.N [713, 723] (rank 3)	Serine/threonine-protein kinase TBK1	TBK1	0.819672	1.19	1.00484
K.VLVMLAAQSR.R [271, 280] (rank 3)	cDNA FLJ56153, highly similar to Homo sapiens transforming growth factor beta regulator 4 (TBRG4), transcript variant 1, mRNA	TBRG4	0.877193	1.82	1.3486	1.56219	0.302071	0.193363
K.GLLGSADK.G [512, 519] (rank 1)	cDNA FLJ56153, highly similar to Homo sapiens transforming growth factor beta regulator 4 (TBRG4), transcript variant 1, mRNA	TBRG4	2.63158	0.92	1.77579
R.IPIHNEDITYDELVLMMQR.V [23, 41] (rank 1)	Protein TFG	TFG	1.07527	1.7	1.38763	1.42577	0.0561404	0.0393754
K.LLSNDEVTIK.Y [47, 56] (rank 3)	Protein TFG	TFG	1.38889	1.41	1.39944
K.AQLGEDIR.R [14, 21] (rank 2)	Protein TFG	TFG	1.19048	1.79	1.49024
K.TLSQLSQQEGIK.M [490, 501] (rank 2)	TGF-beta receptor type-1	TGFBR1	0.178253	0.09	0.134127	0.228697	0.133742	0.584802
R.YMAPEVLDDSINMK.H [377, 390] (rank 1)	TGF-beta receptor type-1	TGFBR1	0.286533	0.36	0.323266
K.GEMVTILAQSR.A [580, 590] (rank 2)	Isoform A1 of Tight junction protein ZO-2	TJP2	0.31746	0.79	0.55373	0.658911	0.148748	0.225748
R.AYDPDYER.A [255, 262] (rank 1)	Isoform A1 of Tight junction protein ZO-2	TJP2	0.568182	0.96	0.764091
R.FQIAQYK.C [42, 48] (rank 1)	Thymidine kinase, cytosolic	TK1	0.390625	0.7	0.545312	0.569231	0.0338264	0.0594246
R.GQIQVILGPMFSGK.S [18, 31] (rank 3)	Thymidine kinase, cytosolic	TK1	0.3663	0.82	0.59315
R.ILTPENR.K [223, 229] (rank 1)	Isoform Short of Thymidine kinase 2, mitochondrial	TK2	0.37594	0.76	0.56797
R.DYLVSLQHQR.Q [497, 506] (rank 2)	Isoform 1 of TRAF2 and NCK-interacting protein kinase	TNIK	9.09091	1.62	5.35545
K.IGDFGLMR.A [267, 274] (rank 1)	Isoform 2 of Activated CDC42 kinase 1	TNK2	20	4.53	12.265
R.VLVNDAQK.V [311, 318] (rank 3)	Isoform 1 of Transcription intermediary factor 1-beta	TRIM28	0.869565	1.11	0.989783	1.08566	0.111255	0.102477
R.TVYCNVHK.H [205, 212] (rank 4)	Isoform 1 of Transcription intermediary factor 1-beta	TRIM28	0.909091	1.21	1.05955
K.LSPANQR.K [695, 701] (rank 1)	Isoform 1 of Transcription intermediary factor 1-beta	TRIM28	0.735294	1.68	1.20765
R.EAFQALEK.L [218, 225] (rank 1)	twinfilin-1	TWF1	0.925926	0.44	0.682963
R.AGDDCFSLR.R [539, 547] (rank 3)	Non-receptor tyrosine-protein kinase TYK2	TYK2		1.23	1.23
K.IMELLGQNEVEQR.Q [42, 54] (rank 1)	Uridine-cytidine kinase 1	UCK1	1.49254	2.62	2.05627
K.LFVDTDADTR.L [152, 161] (rank 2)	Isoform 1 of Uridine-cytidine kinase 2	UCK2	1.26582	2.56	1.91291
R.IIPGIGNFGDR.Y [517, 527] (rank 1)	Isoform 1 of Uridine-cytidine kinase-like 1	UCKL1	0.884956	0.75	0.817478	1.39174	0.499434	0.358855
K.IFVDTDSDIR.L [223, 232] (rank 2)	Isoform 2 of Uridine-cytidine kinase-like 1	UCKL1	1.07527	1.33	1.20263
R.AGETMEPALR.A [66, 75] (rank 1)	Uridine-cytidine kinase 1-like 1	UCKL1	1.63934	1.48	1.55967
K.EAFAIGLGGGSASGK.T [96, 110] (rank 3)	Isoform 2 of Uridine-cytidine kinase-like 1	UCKL1	1.75439	2.22	1.98719
R.DILLQGLK.A [321, 328] (rank 1)	Serine/threonine-protein kinase VRK1	VRK1	11.1111		11.1111
K.TNLLDELPQSVLK.W [264, 276] (rank 2)	Isoform 1 of Serine/threonine-protein kinase VRK2	VRK2	0.671141		0.671141
R.ITITESNMK.S [283, 291] (rank 3)	Wee1-like protein kinase	WEE1	0.001	0.01	0.0055
K.EIQDLQSR.Q [2085, 2092] (rank 1)	Isoform 1 of Serine/threonine-protein kinase WNK1	WNK1	0.598802	0.56	0.579401
K.AGAQQALTSLSPDLR.L [105, 119] (rank 1)	Xylulose kinase	XYLB	2.12766	40.42	21.2738
R.LLLNPGNQR.G [170, 178] (rank 2)	Proto-oncogene tyrosine-protein kinase Yes	YES1		0.8	0.8

## Sheet: WM-793 1205Lu
peptide	Gene full name	gene	F (1205Lu/WM-793)	R1 (1205Lu/WM-793)	AVG (1205Lu/WM-793)	Avg Protein Ratio	Std dev protein	R.S.D	Avg RSD
R.LTDPIPTTETSIAPR.Q [352, 366] (rank 2)	Isoform 2 of AP2-associated protein kinase 1	AAK1	1.53846	2.31	1.92423				0.167441
R.EVEENGIVLDPLK.A [432, 444] (rank 3)	Isoform 1 of Collagen type IV alpha-3-binding protein	ACTL8	0.302115	0.53	0.416057	0.501645	0.121039	0.241285
K.LAEMETFR.D [160, 167] (rank 2)	Isoform 1 of Collagen type IV alpha-3-binding protein	ACTL8	0.314465	0.86	0.587233
K.ECWYQNPSAR.L [475, 484] (rank 2)	Activin receptor type-1	ACVR1	0.462963	0.56	0.511481	0.544573	0.0625159	0.114798
R.GSWQGENVAVK.I [224, 234] (rank 1)	Activin receptor type-1	ACVR1	0.621118	0.39	0.505559
R.WFSDPTLTSLAK.L [460, 471] (rank 3)	Activin receptor type-1	ACVR1	0.763359	0.47	0.616679
R.VLGMELAGGVPLDQCQGLSQDLR.N [279, 301] (rank 2)	Isoform 2 of Uncharacterized aarF domain-containing protein kinase 4	ADCK4	0.283286	2.41	1.34664
K.GTLAQELDFENEGR.N [269, 282] (rank 1)	Uncharacterized aarF domain-containing protein kinase 5	ADCK5	0.177305	8.58	4.37865
K.NWMLVEK.A [154, 160] (rank 4)	Isoform Short of Adenosine kinase	ADK	0.952381	0.88	0.91619	0.948138	0.10092	0.10644
R.IVIFTQGR.D [260, 267] (rank 3)	Isoform Short of Adenosine kinase	ADK	0.684932	1.36	1.02247
K.YSLKPNDQILAEDK.H [30, 43] (rank 2)	Isoform Short of Adenosine kinase	ADK	1.0989	0.54	0.819451
R.SLIANLAAANCYK.K [132, 144] (rank 1)	Isoform Short of Adenosine kinase	ADK	1.38889	0.68	1.03444
K.ILLPEPSIR.S [31, 39] (rank 1)	Beta-adrenergic receptor kinase 1	ADRBK1	0.714286	1.22	0.967143
R.IVLPEPSIR.S [31, 39] (rank 1)	Beta-adrenergic receptor kinase 2	ADRBK2		1.15	1.15
R.IGQPTLLLYVDAGPETMTQR.L [108, 127] (rank 1)	Adenylate kinase isoenzyme 1	AK1	1.05263	0.85	0.951316
K.NLETPLCK.N [85, 92] (rank 1)	Isoform 3 of Adenylate kinase 2, mitochondrial	AK2	0.625	0.62	0.6225	0.630809	0.0117505	0.0186276
R.LQAYHTQTTPLIEYYR.K [186, 201] (rank 1)	Isoform 1 of Adenylate kinase 2, mitochondrial	AK2	0.588235	0.69	0.639118
R.GTEIGVLAK.A [48, 56] (rank 2)	GTP:AMP phosphotransferase, mitochondrial	AK3	1.51515	2.39	1.95258	1.70445	0.350909	0.205879
K.LIPDDVMTR.L [64, 72] (rank 1)	GTP:AMP phosphotransferase, mitochondrial	AK3	1.05263	1.86	1.45632
R.LMMSELENR.R [71, 79] (rank 1)	Adenylate kinase isoenzyme 4, mitochondrial	AK4	2.5641	2.3	2.43205	2.54166	0.15501	0.0609877
R.AVILGPPGSGK.G [7, 17] (rank 2)	Adenylate kinase isoenzyme 4, mitochondrial	AK4	1.49254	3.81	2.65127
R.EELASESER.S [412, 420] (rank 1)	Adenylate kinase isoenzyme 5	AK5	5	7.52	6.26
R.TDTNVLYER.L [96, 104] (rank 1)	Isoform 1 of Adenylate kinase isoenzyme 6	AK6	0.471698	0.51	0.490849	0.514343	0.0332261	0.064599
R.VVDELDNQMR.E [60, 69] (rank 2)	Isoform 1 of Adenylate kinase isoenzyme 6	AK6	0.675676	0.4	0.537838
K.EPIRSTGFILDGFPR.Y [192, 206] (missed 1) (rank 1)	Isoform 5 of Adenylate kinase domain-containing protein 1	AK9	1.13636	0.937422	1.03689
R.LGIPECILLVTQR.I [2140, 2152] (rank 1)	Isoform 2 of A-kinase anchor protein 13	AKAP13	0.416667	0.52	0.468333
K.FLDEQAIDR.E [2079, 2087] (rank 1)	Isoform 1 of A-kinase anchor protein 9	AKAP9	1.04167	1.65	1.34583
K.LSPPFKPQVTSETDTR.Y [420, 435] (rank 3)	RAC-alpha serine/threonine-protein kinase	AKT1	0.52356	1.48	1.00178
K.LLPPFKPQVTSEVDTR.Y [421, 436] (rank 2)	RAC-beta serine/threonine-protein kinase	AKT2	0.273224	0.5	0.386612
K.EGITDAATMK.T [294, 303] (rank 1)	Isoform 1 of RAC-gamma serine/threonine-protein kinase	AKT3	0.353357	0.34	0.346678	0.410163	0.0897811	0.218891
K.LVPPFKPQVTSETDTR.Y [417, 432] (rank 2)	Isoform 1 of RAC-gamma serine/threonine-protein kinase	AKT3	0.107296	0.84	0.473648
R.LSDGDMTSALR.G [516, 526] (rank 1)	Isoform 2 of ATR-interacting protein	ATRIP	0.847458	0.93	0.888729
R.VLQQLQQGDWR.L [451, 461] (rank 1)	Isoform 3 of BMP-2-inducible protein kinase	BMP2K	0.854701	0.41	0.63235
K.LLFQGFR.C [253, 259] (rank 2)	Serine/threonine-protein kinase B-raf	BRAF	1.42857	0.31	0.869286
R.LAELQEQLR.A [519, 527] (rank 2)	Isoform 1 of Bromodomain-containing protein 2	BRD2	0.680272	0.58	0.630136
K.DLPSDPER.L [629, 636] (rank 1)	Isoform 1 of Mitotic checkpoint serine/threonine-protein kinase BUB1 beta	BUB1B		0.63	0.63
K.QIALAVLSTELAVR.K [874, 887] (rank 2)	CAD protein	CAD	1.1236	0.92	1.0218	1.1591	0.19417	0.167518
K.SELLPTVR.L [1325, 1332] (rank 1)	CAD protein	CAD	1.16279	1.43	1.2964
R.LTQYMDGSGMPK.T [433, 444] (rank 1)	Isoform Delta 6 of Calcium/calmodulin-dependent protein kinase type II subunit delta	CAMK2D	0.675676	0.66	0.667838	0.656224	0.0164246	0.025029
R.FYFENALSK.S [396, 404] (rank 2)	Isoform Delta 6 of Calcium/calmodulin-dependent protein kinase type II subunit delta	CAMK2D	0.70922	0.58	0.64461
K.GAILTTMLVSR.N [301, 311] (rank 1)	Isoform 4 of Calcium/calmodulin-dependent protein kinase type II subunit gamma	CAMK2G	1.28205	1.07	1.17603
K.IADFGVSNEFK.G [327, 337] (rank 1)	Isoform 3 of Calcium/calmodulin-dependent protein kinase kinase 2	CAMKK2	1.1236		1.1236
R.LMEVEQDQR.I [237, 245] (rank 1)	Isoform 2 of CaM kinase-like vesicle-associated protein	CAMKV	0.185874		0.185874
K.LGFEDVIAEPVTTHSFDK.V [50, 67] (rank 1)	Isoform Alpha of Caveolin-2	CAV2	1.0989	1.8	1.44945
K.AEETCAPSVSYFK.C [33, 45] (rank 2)	G1/S-specific cyclin-D1	CCND1	0.384615	0.48	0.432308	0.486895	0.0771975	0.158551
R.AYPDANLLNDR.V [15, 25] (rank 1)	G1/S-specific cyclin-D1	CCND1	0.462963	0.62	0.541481
R.ACQEQIEAALR.E [241, 251] (rank 1)	G1/S-specific cyclin-D3	CCND3	0.41841		0.41841
K.TADDFLNR.I [189, 196] (rank 1)	Cyclin-H	CCNH	0.0804505	0.68	0.380225
K.EAYDSTLPLIK.T [519, 529] (rank 2)	CDC42 binding protein kinase alpha	CDC42BPA	1.16279	1.02	1.0914	1.26684	0.248116	0.195854
R.FQFPAQVTDVSENAK.D [300, 314] (rank 1)	Isoform 5 of Serine/threonine-protein kinase MRCK alpha	CDC42BPA	1.23457	1.65	1.44228
K.VLFYEEELVR.R [693, 702] (rank 3)	Serine/threonine-protein kinase MRCK beta	CDC42BPB	2.17391	1.8	1.98696
K.VCSICLSR.R [21, 28] (rank 1)	Cell division cycle 7-like protein 1	CDC7	0.465116	1.52	0.992558
R.LESEEEGVPSTAIR.E [38, 51] (rank 3)	Putative uncharacterized protein DKFZp686L20222	CDK1	0.719424	0.74	0.729712	0.735487	0.0270914	0.0368346
K.MLIYDPAK.R [272, 279] (rank 1)	Putative uncharacterized protein DKFZp686L20222	CDK1	0.8	0.73	0.765
R.SPEVLLGSAR.Y [176, 185] (rank 2)	Putative uncharacterized protein DKFZp686L20222	CDK1	0.613497	0.81	0.711748
K.LTDNLVALK.E [206, 214] (rank 1)	cDNA FLJ16665 fis, clone THYMU2031249, highly similar to SERINE/THREONINE-PROTEIN KINASE PCTAIRE-1	CDK16		1.11	1.11
K.LFLYQILR.G [291, 298] (rank 1)	Cell division protein kinase 17	CDK17	1.49254	2.92	2.20627
K.FMDASALTGIPLPLIK.S [89, 104] (rank 2)	Cell division protein kinase 2	CDK2	0.78125	1.08	0.930625	0.978565	0.0677967	0.0692818
R.AFGVPVR.T [150, 156] (rank 1)	Cell division protein kinase 2	CDK2	0.813008	1.24	1.0265
K.ALFPGDSEIDQLFR.I [228, 241] (rank 1)	Cell division protein kinase 3	CDK3	0.775194	1.23	1.0026
K.APPPGLPAETIK.D [106, 117] (rank 3)	Cell division protein kinase 4	CDK4	0.263158	0.51	0.386579
R.AFGIPVR.C [149, 155] (rank 2)	Cell division protein kinase 5	CDK5	0.456621	0.52	0.488311
R.VPFLPGDSDLDQLTR.I [209, 223] (rank 1)	Cell division protein kinase 7	CDK7	0.133156	0.27	0.201578
K.VLMENEK.E [49, 55] (rank 2)	Isoform 1 of Cell division protein kinase 9	CDK9	0.662252	0.66	0.661126	0.556742	0.147621	0.26515
K.AANVLITR.D [151, 158] (rank 1)	Isoform 1 of Cell division protein kinase 9	CDK9	0.144718	0.76	0.452359
K.TVYEGPFASR.S [391, 400] (rank 1)	Inhibitor of nuclear factor kappa-B kinase subunit alpha	CHUK	0.27933	1.06	0.669665
R.SVEDDEEGHLICQSGDVLSAR.Y [139, 159] (rank 1)	Isoform 1 of Dual specificity protein kinase CLK1	CLK1		0.72	0.72
K.GGLVWDENSSDGR.Y [386, 398] (rank 3)	Isoform 3 of Dual specificity protein kinase CLK3	CLK3	0.537634	0.24	0.388817
R.VMVVGPTDVGK.S [116, 126] (rank 1)	Polyribonucleotide 5'-hydroxyl-kinase Clp1	CLP1	0.185185	2.1	1.14259
K.YGYTHLSAGELLR.D [58, 70] (rank 1)	UMP-CMP kinase isoform a	CMPK1	1.05263	1.35	1.20132	1.0752	0.127916	0.11897
K.FLIDGFPR.N [120, 127] (rank 2)	UMP-CMP kinase isoform a	CMPK1	0.917431	1.24	1.07872
K.SVDEVFDEVVQIFDK.E [211, 225] (rank 3)	UMP-CMP kinase isoform a	CMPK1	1.11111	0.78	0.945556
K.SDPYLEFHK.Q [158, 166] (rank 1)	Copine-3	CPNE3	0.980392	1.02	1.0002	0.976711	0.033213	0.0340049
K.FGVYDIDNK.T [76, 84] (rank 2)	Copine-3	CPNE3	0.806452	1.1	0.953226
K.IHYLDTTTLIEPAPR.Y [89, 103] (rank 1)	Crk-like protein	CRKL	0.502513	0.66	0.581256	0.571353	0.014005	0.024512
R.VGMIPVPYVEK.L [169, 179] (rank 2)	Crk-like protein	CRKL	0.4329	0.69	0.56145
K.WTAPEALR.E [351, 358] (rank 1)	Tyrosine-protein kinase CSK	CSK	0.327869	0.22	0.273934	0.407485	0.119382	0.292974
R.LLYPPETGLFLVR.E [94, 106] (rank 3)	Tyrosine-protein kinase CSK	CSK	0.307692	0.7	0.503846
R.SGWALNMK.E [185, 192] (rank 2)	Tyrosine-protein kinase CSK	CSK	0.649351	0.24	0.444675
R.TSLPWQGLK.A [216, 224] (rank 1)	Isoform 1 of Casein kinase I isoform alpha	CSNK1A1	0.606061	0.65	0.62803
K.GYPSEFATYLNFCR.S [242, 255] (rank 1)	Isoform 1 of Casein kinase I isoform delta	CSNK1D	1.14943	1.61	1.37971	1.48045	0.142466	0.0962317
K.MMQGGVGIPTIR.W [57, 68] (rank 3)	Isoform 1 of Casein kinase I isoform delta	CSNK1D	0.952381	2.21	1.58119
R.GAPANVSSSDLTGR.Q [382, 395] (rank 1)	Casein kinase I isoform epsilon	CSNK1E	0.322581	0.31	0.31629
R.GTGSSSSGVLMVGPNFR.V [27, 43] (rank 1)	Isoform 1 of Casein kinase I isoform gamma-3	CSNK1G3	0.109409		0.109409
K.EPFFHGHDNYDQLVR.I [229, 243] (rank 2)	CSNK2A1 protein	CSNK2A1	0.840336	0.64	0.740168	0.797862	0.0815913	0.102262
K.YNIELDPR.F [260, 267] (rank 1)	CSNK2A1 protein	CSNK2A1	1.11111	0.6	0.855556
K.EAMEHPYFYPVVK.E [317, 329] (rank 2)	Casein kinase II subunit alpha'	CSNK2A2	0.714286	0.48	0.597143
R.GIAQMLEK.Y [92, 99] (rank 1)	Casein kinase II subunit beta	CSNK2B	0.793651	0.81	0.801825	0.789127	0.0179583	0.0227571
K.YQQGDFGYCPR.V [100, 110] (rank 2)	Casein kinase II subunit beta	CSNK2B	0.892857	0.66	0.776429
K.LIDFGIAHK.I [158, 166] (rank 1)	Death-associated protein kinase 3	DAPK3	4.16667	2.79	3.47833
K.ISIEGNIAAGK.S [23, 33] (rank 1)	Deoxycytidine kinase	DCK	1.42857	0.53	0.979286
K.GGDLFDAITSTNK.Y [469, 481] (rank 1)	Isoform 2 of Serine/threonine-protein kinase DCLK1	DCLK1	0.961538	0.52	0.740769
K.LGEGQFGEVHLCEVDSPQDLVSLDFPLNVR.K [615, 644] (rank 1)	Isoform 1 of Epithelial discoidin domain-containing receptor 1	DDR1	0.0626174	0.21	0.136309
K.YLSSLNFVHR.D [699, 708] (rank 1)	Discoidin domain-containing receptor 2	DDR2	2.04082	0.54	1.29041
R.QVFDLSQGGPK.E [512, 522] (rank 1)	Isoform 1 of Diacylglycerol kinase zeta	DGKZ	0.840336		0.840336
K.TYPEWHVATEPVATWQNIQAAGTQK.A [60, 84] (rank 2)	Isoform 1 of Deoxyguanosine kinase, mitochondrial	DGUOK	1.96078		1.96078
R.EQMMNSSISSGSGSLR.T [561, 576] (rank 1)	Isoform 1 of Disks large homolog 1	DLG1	0.970874	1.73	1.35044
R.LADFGSCLK.L [210, 218] (rank 1)	Isoform 10 of Myotonin-protein kinase	DMPK	0.990099	1.03	1.01005
K.TEDLWLR.V [78, 84] (rank 1)	Isoform 4 of Dual serine/threonine and tyrosine protein kinase	DSTYK	0.917431	1.32	1.11872	0.969194	0.211456	0.218177
K.LGSEIIDSSTR.R [283, 293] (rank 1)	Isoform 2 of Dual serine/threonine and tyrosine protein kinase	DSTYK	0.819672		0.819672
K.LLSSYLQK.K [51, 58] (rank 1)	Thymidylate kinase	DTYMK	2.08333	1.97	2.02667
K.HINEVYYAK.K [57, 65] (rank 1)	Isoform 1 of Dual specificity tyrosine-phosphorylation-regulated kinase 1B	DYRK1B	1.66667	0.8	1.23333
K.WNLLNSSR.L [485, 492] (rank 1)	Eukaryotic elongation factor 2 kinase	EEF2K		5.83	5.83
K.ITDFGLAK.L [852, 859] (rank 2)	Isoform 1 of Epidermal growth factor receptor	EGFR	33.3333	12.55	22.9417
K.EYSIGTGSTK.Q [140, 149] (rank 1)	Interferon-induced, double-stranded RNA-activated protein kinase	EIF2AK2	2.43902	1.77	2.10451
R.YLTDFEPIQCLGR.G [588, 600] (rank 1)	Eukaryotic translation initiation factor 2-alpha kinase 3	EIF2AK3	1.26582	2.14	1.70291
K.TQILEWAAER.G [143, 152] (rank 2)	Isoform Long of Endoglin	ENG	0.787402	0.86	0.823701	0.728105	0.134018	0.184064
K.LPDTPQGLLGEAR.M [291, 303] (rank 3)	Isoform Long of Endoglin	ENG	0.581395	0.99	0.785698
K.TGTLSCTVALRPK.T [543, 555] (rank 1)	Isoform Long of Endoglin	ENG	0.409836	0.74	0.574918
R.WTPPQDSGGR.E [347, 356] (rank 1)	Ephrin type-A receptor 2	EPHA2	1.06383	1.66	1.36191
R.DLVEPWVVVR.G [384, 393] (rank 2)	Ephrin receptor	EPHB4	0.540541	1.14	0.84027
R.VLVGGLR.A [429, 435] (rank 1)	Isoform 2 of Ephrin type-B receptor 6	EPHB6	0.181818	0.38	0.280909
R.FVVIQNEDLGPASPLDSTFYR.S [985, 1005] (rank 2)	Isoform 1 of Receptor tyrosine-protein kinase erbB-2	ERBB2	0.578035	6.27	3.42402
K.MCEPCGGLCPK.A [318, 328] (rank 1)	Isoform 1 of Receptor tyrosine-protein kinase erbB-3	ERBB3	0.0657895	0.38	0.222895
K.LPFLGLALSSR.K [101, 111] (rank 1)	TFIIH basal transcription factor complex helicase XPD subunit	ERCC2	0.27248	0.63	0.45124
K.IVDLNFLIGPK.L [476, 486] (rank 1)	TFIIH basal transcription factor complex helicase XPB subunit	ERCC3	0.057241	0.43	0.24362
K.QYQLADWR.I [417, 424] (rank 2)	Isoform 1 of Exosome component 10	EXOSC10	0.406504	0.95	0.678252
R.VAVLCVSR.S [633, 640] (rank 1)	Isoform 1 of FAST kinase domain-containing protein 2	FASTKD2	0.359712	0.88	0.619856
K.LNYLPPNASALFR.K [417, 429] (rank 3)	FAST kinase domain-containing protein 3	FASTKD3		0.06	0.06
K.LAVQFTNR.N [696, 703] (rank 1)	FAST kinase domain-containing protein 5	FASTKD5	0.0691563	0.24	0.154578
R.GQTCVVHYTGMLEDGK.K [56, 71] (rank 1)	FKBP1A protein	FKBP1A	1.35135	1.1	1.22568	1.17847	0.0667558	0.0566461
R.GWEEGVAQMSVGQR.A [95, 108] (rank 2)	FKBP1A protein	FKBP1A	1.49254	0.77	1.13127
K.TSCIIQSILDSR.C [398, 409] (rank 3)	Fucose-1-phosphate guanylyltransferase	FPGT	0.763359	1.13	0.946679	1.01985	0.103486	0.101471
R.CSVAPGSVVEYSR.L [410, 422] (rank 2)	Fucose-1-phosphate guanylyltransferase	FPGT	0.606061	1.58	1.09303
R.QLLSFGNPR.G [161, 169] (rank 1)	Isoform 3 of Tyrosine-protein kinase Fyn	FYN		0.64	0.64
R.IAVMSFPAEGVESALK.N [416, 431] (rank 1)	Cyclin-G-associated kinase	GAK	0.917431	0.78	0.848716
R.SLETSLVPLSDPK.L [234, 246] (rank 3)	cDNA FLJ56840, highly similar to Galactokinase	GALK	1.21951	1.76	1.48976	1.50988	0.0284567	0.018847
R.EEFGAEPELAVSAPGR.V [51, 66] (rank 2)	cDNA FLJ56840, highly similar to Galactokinase	GALK	1	2.06	1.53
K.IYGDGNAVPR.I [359, 368] (rank 2)	Bifunctional UDP-N-acetylglucosamine 2-epimerase/N-acetylmannosamine kinase	GNE	0.309598	0.46	0.384799
R.QNLAEAITLAER.K [386, 397] (rank 1)	Isoform 1 of Golgin subfamily A member 5	GOLGA5	0.3367	0.84	0.58835
K.GGFGEVCACQVR.A [194, 205] (rank 2)	Isoform GRK6A of G protein-coupled receptor kinase 6	GRK6	1.36986	2.41	1.88993
K.VTTVVATLGQGPER.S [99, 112] (rank 3)	Glycogen synthase kinase-3 alpha	GSK3A	0.970874	0.9	0.935437
R.DIKPQNLLLDPDTAVLK.L [180, 196] (rank 2)	Isoform 1 of Glycogen synthase kinase-3 beta	GSK3B	0.724638	1.3	1.01232	1.56395	0.780129	0.498819
K.VIGNGSFGVVYQAK.L [60, 73] (rank 1)	Isoform 1 of Glycogen synthase kinase-3 beta	GSK3B	2.94118	1.29	2.11559
K.DLLQQLLPK.F [93, 101] (rank 2)	General transcription factor IIH subunit 1	GTF2H1	0.719424	0.38	0.549712
R.LGDFFGDPGNPPEFNPSGSK.D [77, 96] (rank 2)	General transcription factor IIH subunit 3	GTF2H3	0.314465	0.91	0.612233
R.ELGVLVFENSAK.R [426, 437] (rank 1)	General transcription factor IIH subunit 4	GTF2H4	0.27933	0.24	0.259665
K.EALSEEIKK.A [182, 190] (missed 1) (rank 1)	Guanylate kinase	GUK1	2.7027	2.37	2.53635	2.1613	0.530402	0.245409
K.VAVQAVQAMNR.I [85, 95] (rank 2)	Guanylate kinase	GUK1	1.5625	2.01	1.78625
K.TVCGVVSR.R [820, 827] (rank 3)	Isoform 1 of Hexokinase-1	HK1	0.534759	0.72	0.62738	0.732944	0.104053	0.141966
R.TTVGVDGSLYK.T [407, 417] (rank 2)	Isoform 1 of Hexokinase-1	HK1	0.862069	0.61	0.736034
R.LVPDSDVR.F [433, 440] (rank 1)	Isoform 1 of Hexokinase-1	HK1	0.520833	1.15	0.835417
K.EELLFGGK.L [315, 322] (rank 2)	Hexokinase-2	HK2	0.111359	0.11	0.110679
K.LNFILCDK.L [38, 45] (rank 1)	Checkpoint protein HUS1	HUS1	0.763359	0.68	0.721679
K.GNLLINIR.R [357, 364] (rank 3)	Insulin-like growth factor 1 receptor	IGF1R	0.17094	0.45	0.31047	0.324161	0.0193616	0.0597284
K.LCVSEIYR.M [453, 460] (rank 1)	Insulin-like growth factor 1 receptor	IGF1R	0.065703	0.61	0.337852
K.YYINVCR.P [808, 814] (rank 1)	Cation-independent mannose-6-phosphate receptor	IGF2R	0.689655	0.47	0.579828
K.DQLVGLGR.T [1042, 1049] (rank 1)	Elongator complex protein 1	IKBKAP	0.757576	0.89	0.823788
K.YLNQFENCCGLR.E [106, 117] (rank 1)	Inhibitor of nuclear factor kappa-B kinase subunit beta	IKBKB	2.77778	3.86	3.31889
K.YGEMPVDK.A [131, 138] (rank 2)	Integrin-linked protein kinase	ILK	1.53846	2.25	1.89423	2.29315	0.564157	0.246018
R.EGNAVAVR.L [9, 16] (rank 1)	Integrin-linked protein kinase	ILK	1.72414	3.66	2.69207
K.EFLGENYVHYGEVVQLPLEFVK.Q [64, 85] (rank 2)	Inositol-pentakisphosphate 2-kinase	IPPK	0.892857	3.12	2.00643
K.IGEGGFGCVYR.A [217, 227] (rank 4)	interleukin-1 receptor-associated kinase 1 isoform 3	IRAK1	0.241546	0.28	0.260773	0.354501	0.294173	0.829823
R.LDILLGTAR.A [315, 323] (rank 1)	interleukin-1 receptor-associated kinase 1 isoform 3	IRAK1	0.588235	0.78	0.684118
K.SSNVLLDER.L [342, 350] (rank 2)	interleukin-1 receptor-associated kinase 1 isoform 3	IRAK1	0.167224	0.07	0.118612
K.NLIGIYR.L [177, 183] (rank 2)	Insulin receptor substrate 1	IRS1	0.27027	0.38	0.325135
R.NCLVGENQVIK.V [486, 496] (rank 1)	Tyrosine-protein kinase ITK/TSK	ITK	2.38095	0.44	1.41048
K.LLAEPAGGLVGER.T [340, 352] (rank 3)	Isoform 1 of Inositol-tetrakisphosphate 1-kinase	ITPK1	0.46729	0.89	0.678645
R.GMEVVQLNLSR.P [34, 44] (rank 2)	Isoform 1 of Inositol-tetrakisphosphate 1-kinase	ITPK1	0.3003	0.63	0.46515
R.VFEEFVQGDEEVLR.R [357, 370] (rank 1)	Inositol-trisphosphate 3-kinase A	ITPKA	0.840336	1.08	0.960168
R.LGSGEYTAEELCIR.A [49, 62] (rank 1)	Tyrosine-protein kinase JAK1	JAK1	1.63934	1.34	1.48967
K.SCSPSAEFLR.M [1026, 1035] (rank 1)	Isoform 2 of Tyrosine-protein kinase JAK3	JAK3	0.0535332	0.89	0.471767
R.KDGSAFWCLLDMMPIK.N [101, 116] (missed 1) (rank 1)	Potassium voltage-gated channel subfamily H member 4	KCNH4	0.0259134	0.26	0.142957
R.VLTSVSLGK.E [817, 825] (rank 2)	Isoform 2 of Kinase suppressor of Ras 1	KSR1	0.813008	1.29	1.0515
R.MGIFPESLAR.F [796, 805] (rank 1)	Isoform 1 of Serine/threonine-protein kinase LATS1	LATS1	0.204499	0.28	0.242249
K.LLDMAAQIAEGMAFIEER.N [384, 401] (rank 1)	cDNA FLJ56184, highly similar to Proto-oncogene tyrosine-protein kinase LCK	LCK		11.11	11.11
K.VMQFQGMK.R [279, 286] (rank 1)	Legumain	LGMN	0.396825	0.46	0.428413
K.NVVVADFGLAR.L [458, 468] (rank 1)	Isoform 2 of LIM domain kinase 1	LIMK1	0.657895	1.12	0.888947
K.ELLVDCYKPTEAFISGLLDK.I [653, 672] (rank 1)	LIM domain kinase 2 isoform 1	LIMK2	0.719424	0.71	0.714712
R.TGPELSQLTALR.S [581, 592] (rank 1)	Serine/threonine-protein kinase LMTK2	LMTK2	0.123153		0.123153
R.TNADVMTALSQGYR.M [447, 460] (rank 1)	Isoform LYN A of Tyrosine-protein kinase Lyn	LYN	1.72414	0.94	1.33207
R.VIEGSPADR.C [884, 892] (rank 2)	Isoform 4 of Membrane-associated guanylate kinase, WW and PDZ domain-containing protein 3	MAGI3	0.892857	1.92	1.40643
K.LPSGVFSLEFQDFVNK.C [324, 339] (rank 3)	Dual specificity mitogen-activated protein kinase kinase 1	MAP2K1	0.943396	0.99	0.966698	0.989464	0.156327	0.157991
K.VGELKDDDFEK.I [59, 69] (missed 1) (rank 4)	Dual specificity mitogen-activated protein kinase kinase 1	MAP2K1	0.961538	0.73	0.845769
R.IPEQILGK.V [160, 167] (rank 1)	Dual specificity mitogen-activated protein kinase kinase 1	MAP2K1	1.85185	0.46	1.15593
K.VSIAVLR.G [172, 178] (rank 1)	Dual specificity mitogen-activated protein kinase kinase 2	MAP2K2	0.877193	1.03	0.953596	0.935911	0.0250109	0.0267235
K.LPNGVFTPDFQEFVNK.C [332, 347] (rank 2)	Dual specificity mitogen-activated protein kinase kinase 2	MAP2K2	0.806452	1.03	0.918226
R.ISCMSKPPAPNPTPPR.N [31, 46] (rank 1)	Isoform 2 of Dual specificity mitogen-activated protein kinase kinase 3	MAP2K3	0.276243	1.56	0.918122
K.LCDFGISGQLVDSIAK.T [255, 270] (rank 1)	Isoform 2 of Dual specificity mitogen-activated protein kinase kinase 4	MAP2K4	0.8	0.76	0.78
K.QVVEEPSPQLPADK.F [268, 281] (rank 2)	Isoform 1 of Dual specificity mitogen-activated protein kinase kinase 6	MAP2K6	0.19305	0.27	0.231525
R.ITVQASPGLDR.R [501, 511] (rank 1)	Mitogen-activated protein kinase kinase kinase 11	MAP3K11	1.1236		1.1236	1.14319	0.0277152	0.0242437
R.QDPDEDISVTAESVR.Q [147, 161] (rank 3)	Mitogen-activated protein kinase kinase kinase 11	MAP3K11	1.16279		1.16279
R.LQTICLSGTGMK.S [507, 518] (rank 1)	Mitogen-activated protein kinase kinase kinase 2	MAP3K2	0.917431	2.75	1.83372
K.LPVSVPMPIAR.P [197, 207] (rank 2)	Isoform 1 of Mitogen-activated protein kinase kinase kinase 4	MAP3K4	0.0481928	0.22	0.134096
K.YLHDNQIVHR.D [792, 801] (rank 1)	Mitogen-activated protein kinase kinase kinase 5	MAP3K5	0.251889	3.86	2.05594
R.LQQQVPLSIPTNR.L [563, 575] (rank 1)	Mitogen-activated protein kinase kinase kinase kinase 2	MAP4K2	1.26582	1.23	1.24791
R.SGGSSQVYFMTLGR.T [1219, 1232] (rank 2)	Isoform 1 of Mitogen-activated protein kinase kinase kinase kinase 4	MAP4K4	0.343643	0.47	0.406821	0.503663	0.136955	0.271918
K.SLVDIDLSSLR.D [8, 18] (rank 3)	Isoform 1 of Mitogen-activated protein kinase kinase kinase kinase 4	MAP4K4	0.361011	0.84	0.600505
K.LQFEPPLR.K [341, 348] (rank 1)	Mitogen-activated protein kinase kinase kinase kinase 5	MAP4K5	0.269542		0.269542
R.LFPNADSK.A [277, 284] (rank 1)	Mitogen-activated protein kinase 1	MAPK1	0.775194	0.86	0.817597	0.887108	0.0653215	0.0736342
R.GQVFDVGPR.Y [15, 23] (rank 3)	Mitogen-activated protein kinase 1	MAPK1	0.813008	0.98	0.896504
K.ALDLLDK.M [285, 291] (rank 2)	Mitogen-activated protein kinase 1	MAPK1	0.694444	1.2	0.947222
R.DLQPVGSGAYGAVCSAVDGR.T [28, 47] (rank 1)	Mitogen-activated protein kinase 12	MAPK12	0.0545256	0.47	0.262263
R.TLFPGTDHIDQLK.L [220, 232] (rank 1)	Isoform CSBP2 of Mitogen-activated protein kinase 14	MAPK14	0.763359	0.97	0.866679	0.86334	0.00472304	0.00547066
R.LTGTPPAYLINR.M [237, 248] (rank 1)	Isoform CSBP1 of Mitogen-activated protein kinase 14	MAPK14		0.86	0.86
K.LCDFGLAR.S [169, 176] (rank 1)	Isoform 3 of Mitogen-activated protein kinase 15	MAPK15	0.934579	0.86	0.89729
R.NYLQSLPSK.T [278, 286] (rank 3)	Mitogen-activated protein kinase 3	MAPK3	1.38889	1.44	1.41444	1.27014	0.204079	0.160674
K.GQPFDVGPR.Y [32, 40] (rank 2)	Mitogen-activated protein kinase 3	MAPK3	1.04167	1.21	1.12583
R.YFLYQLLR.G [21, 28] (rank 1)	Isoform 2 of Mitogen-activated protein kinase 7	MAPK7	3.22581	1.32	2.2729
K.LFPDVLFPADSEHNK.L [273, 287] (rank 1)	Isoform 1 of Mitogen-activated protein kinase 8	MAPK8	2.08333	2.35	2.21667
R.YQNLKPIGSGAQGIVCAAYDAILER.N [25, 49] (rank 2)	Isoform 1 of Mitogen-activated protein kinase 8	MAPK8	1.16279	0.87	1.0164
K.VIEQLGTPSAEFMK.K [236, 249] (rank 1)	Isoform Alpha-2 of Mitogen-activated protein kinase 9	MAPK9	1.81818	1.44	1.62909
K.VTSQVLGLGINGK.V [64, 76] (rank 2)	Isoform 1 of MAP kinase-activated protein kinase 2	MAPKAPK2	0.561798	1.12	0.840899
K.VLECFHR.R [57, 63] (rank 3)	MAP kinase-activated protein kinase 3	MAPKAPK3	0.380228	0.71	0.545114
K.LCDFGFAK.I [166, 173] (rank 1)	Isoform 1 of MAP kinase-activated protein kinase 5	MAPKAPK5	0.444444	0.54	0.492222
K.FLILNPSK.R [250, 257] (rank 1)	Isoform 7 of Serine/threonine-protein kinase MARK2	MARK2	0.367647	1.27	0.818824
R.ILGTPDYLAPELLLGR.A [737, 752] (rank 1)	Isoform 1 of Microtubule-associated serine/threonine-protein kinase-like	MASTL	0.462963	0.64	0.551481
K.KFESPNILR.I [255, 263] (missed 1) (rank 1)	Isoform 1 of Mixed lineage kinase domain-like protein	MLKL	1.20482	0.89	1.04741
K.DDSNWWQGR.V [197, 205] (rank 2)	55 kDa erythrocyte membrane protein	MPP1	1.96078	8.03	4.99539
R.LTESLDFTDYASR.I [1141, 1153] (rank 3)	Serine/threonine-protein kinase mTOR	MTOR	0.558659	0.82	0.68933	0.726031	0.0519033	0.0714891
R.ELAICTVGR.L [708, 716] (rank 1)	Serine/threonine-protein kinase mTOR	MTOR	0.515464	1.01	0.762732
R.APGLGVLSPSGEER.K [357, 370] (rank 1)	Isoform 2 of Myosin light chain kinase, smooth muscle	MYLK	50	1000	525
R.ILIEELR.D [131, 137] (rank 1)	N-acetyl-D-glucosamine kinase	NAGK	1.42857	2.16	1.79429	1.92464	0.184353	0.0957855
K.IAEGAQQGDPLSR.Y [265, 277] (rank 2)	N-acetyl-D-glucosamine kinase	NAGK	2.5	1.61	2.055
K.SFSNTQNSR.K [60, 68] (rank 2)	cDNA FLJ16392 fis, clone TRACH2020048, moderately similar to Mus musculus serine/threonine-protein kinase NEK3 (Nek3) mRNA	NEK3	0.191939		0.191939
K.ESCEDVPVANPVSEFK.L [721, 736] (rank 2)	Isoform 1 of Serine/threonine-protein kinase Nek4	NEK4	1.38889	0.62	1.00444
K.MNLFSLCQK.I [285, 293] (rank 2)	serine/threonine-protein kinase Nek6 isoform 1	NEK6	0.301205	0.33	0.315602
K.VQIFDLMDAK.A [64, 73] (rank 2)	Serine/threonine-protein kinase Nek7	NEK7	0.862069	0.32	0.591034
K.LQQENSILR.N [1501, 1509] (rank 1)	Isoform 3 of Ninein	NIN	0.900901	1.1	1.00045
R.ALIGATNPADAPPGTIR.G [105, 121] (rank 1)	Nucleoside diphosphate kinase 3	NME3	0.152905	0.22	0.186453
R.WYEEEEPQLR.C [160, 169] (rank 2)	nucleoside diphosphate kinase 6	NME6	0.232558	0.4	0.316279
R.TDASESIR.A [185, 192] (rank 1)	Nucleoside diphosphate kinase 7	NME7	4.34783	1000	502.174
K.EGGTSILDNLLLR.M [791, 803] (rank 1)	Isoform Long of Atrial natriuretic peptide receptor 2	NPR2		10.93	10.93
R.EPVQTLYSQSPALELDK.F [375, 391] (rank 1)	Nuclear receptor-binding protein	NRBP1	0.78125	1.45	1.11563	1.09464	0.0296802	0.0271142
K.VVLMQCNIESVEEGVK.H [443, 458] (rank 2)	Nuclear receptor-binding protein	NRBP1	1.5873	0.56	1.07365
R.FVTAVGTQGAISK.E [334, 346] (rank 2)	Muscle type neuropilin 1	NRP1	1.35135	1.76	1.55568	1.73516	0.253824	0.146283
K.SFEGNNNYDTPELR.T [538, 551] (rank 1)	Muscle type neuropilin 1	NRP1	1.44928	2.38	1.91464
R.GGDSITAVEAR.A [507, 517] (rank 1)	Isoform A22 of Neuropilin-2	NRP2	0.174825	0.4	0.287413	0.303324	0.0225015	0.074183
K.DWEYIQDPR.T [533, 541] (rank 2)	Isoform A22 of Neuropilin-2	NRP2	0.478469	0.16	0.319234
K.VFLAECYNLSPTK.D [551, 563] (rank 1)	Isoform A of NT-3 growth factor receptor	NTRK3	0.487805		0.487805
K.EQSGTIYLQHADEER.E [415, 429] (rank 2)	Nuclear pore glycoprotein p62	NUP62	0.671141	0.85	0.76057	0.833202	0.102716	0.123279
K.ELEDLLSPLEELVK.E [401, 414] (rank 3)	Nuclear pore glycoprotein p62	NUP62	1.04167	0.77	0.905833
K.FVANGIESSIRMEVR.A [683, 697] (missed 1) (rank 1)	Isoform 1 of Obscurin	OBSCN	0.632911		0.632911
K.VLMLTLQNDPPSLETGVQDK.E [234, 253] (rank 1)	Serine/threonine-protein kinase OSR1	OXSR1	0.666667	0.78	0.723333
K.KNPQAVLDVLEFYNSK.K [118, 133] (missed 1) (rank 3)	Isoform 2 of Serine/threonine-protein kinase PAK 1	PAK1	3.22581	4.26	3.7429
K.MTDEEIMEK.L [226, 234] (rank 3)	Serine/threonine-protein kinase PAK 2	PAK2	1.0101	0.7	0.855051	0.814584	0.0572282	0.0702545
R.TIVSIGDPK.K [237, 245] (rank 1)	Serine/threonine-protein kinase PAK 2	PAK2	0.588235	0.96	0.774118
K.NPQAVLDVLK.F [114, 123] (rank 1)	Isoform 2 of Serine/threonine-protein kinase PAK 3	PAK3	1.36986		1.36986
R.AALQLVVDPGDPR.S [305, 317] (rank 2)	Isoform 1 of Serine/threonine-protein kinase PAK 4	PAK4	0.917431	1.18	1.04872	1.08194	0.232167	0.214583
K.IGEGSTGIVCIATVR.S [326, 340] (rank 3)	Isoform 1 of Serine/threonine-protein kinase PAK 4	PAK4	1.13636	0.6	0.868182
K.SDSILLTHDGR.V [442, 452] (rank 1)	Isoform 1 of Serine/threonine-protein kinase PAK 4	PAK4	0.327869	2.33	1.32893
K.LGFGTGVNVYLMK.R [37, 49] (rank 4)	cDNA FLJ58333, highly similar to T-lymphokine-activated killer cell-originated protein kinase	PBK	1.20482	0.95	1.07741	1.10076	0.110732	0.100596
K.SVLCSTPTINIPASPFMQK.L [18, 36] (rank 3)	cDNA FLJ58333, highly similar to T-lymphokine-activated killer cell-originated protein kinase	PBK	0.909091	1.41	1.15955
K.INPICNDHYR.S [65, 74] (rank 2)	cDNA FLJ58333, highly similar to T-lymphokine-activated killer cell-originated protein kinase	PBK	0.819672	1.6	1.20984
K.VALNMAR.G [145, 151] (rank 1)	cDNA FLJ58333, highly similar to T-lymphokine-activated killer cell-originated protein kinase	PBK	0.442478	1.47	0.956239
R.LLGEGYK.K [960, 966] (rank 1)	Beta-type platelet-derived growth factor receptor	PDGFRB	1.02041	0.95	0.985204
R.GVPGQVDFYAR.F [40, 50] (rank 1)	[Pyruvate dehydrogenase [lipoamide]] kinase isozyme 1, mitochondrial	PDK1	1.53846		1.53846
R.TLSQFTDALVTIR.N [154, 166] (rank 1)	[Pyruvate dehydrogenase [lipoamide]] kinase isozyme 2, mitochondrial	PDK2	1.07527	7.81	4.44263
K.QFLDFGR.D [30, 36] (rank 2)	[Pyruvate dehydrogenase [lipoamide]] kinase isozyme 3, mitochondrial	PDK3		2.84	2.84
R.QLLLTEGPHLYYVDPVNK.V [474, 491] (rank 2)	Isoform 1 of 3-phosphoinositide-dependent protein kinase 1	PDPK1	0.598802	0.77	0.684401
R.ILISDAK.G [1653, 1659] (rank 1)	Tyrosine-protein kinase SgK269	PEAK1	0.636943	0.66	0.648471
K.GADELPYLR.C [405, 413] (rank 4)	Isoform 2 of 6-phosphofructo-2-kinase/fructose-2,6-biphosphatase 2	PFKFB2	0.0782473	0.09	0.0841236	0.132159	0.0440124	0.333026
K.VFNLGVYR.R [70, 77] (rank 3)	Isoform 2 of 6-phosphofructo-2-kinase/fructose-2,6-biphosphatase 2	PFKFB2	0.173611	0.11	0.141806
R.YPEEFALR.D [343, 350] (rank 2)	Isoform 2 of 6-phosphofructo-2-kinase/fructose-2,6-biphosphatase 2	PFKFB2	0.261097	0.08	0.170548
K.FVEEQNLK.D [284, 291] (rank 1)	Isoform 1 of 6-phosphofructo-2-kinase/fructose-2,6-biphosphatase 3	PFKFB3	0.421941	0.93	0.67597
R.IGGDPGLSPR.G [267, 276] (rank 1)	6-phosphofructo-2-kinase/fructose-2,6-biphosphatase 4	PFKFB4	0.442478	0.11	0.276239
R.VTVLGHVQR.G [292, 300] (rank 1)	Isoform 1 of 6-phosphofructokinase, liver type	PFKL	1.63934	1.5	1.56967
K.DQTDFEHR.I [696, 703] (rank 2)	Isoform 2 of 6-phosphofructokinase, muscle type	PFKM	0.769231	0.68	0.724615
K.ELVVTQLGYDTR.V [289, 300] (rank 1)	6-phosphofructokinase type C	PFKP	1.75439	2.18	1.96719	1.98422	0.0240819	0.0121367
R.SFAGNLNTYK.R [385, 394] (rank 2)	6-phosphofructokinase type C	PFKP	1.5625	2.44	2.00125
K.EALEAVLIK.G [352, 360] (rank 3)	Isoform 1 of Phosphorylase b kinase regulatory subunit alpha, skeletal muscle isoform	PHKA1	1.78571	1.8	1.79286
K.MIVEMLR.T [537, 543] (rank 1)	Isoform 1 of Phosphorylase b kinase regulatory subunit alpha, skeletal muscle isoform	PHKA1	1.14943	1.2	1.17471
R.EALEGILIR.G [352, 360] (rank 1)	Phosphorylase b kinase regulatory subunit alpha, liver isoform	PHKA2	0.724638	0.88	0.802319
K.STLLLYQSPTTGLFPTK.T [50, 66] (rank 1)	Isoform 4 of Phosphorylase b kinase regulatory subunit beta	PHKB	0.512821	1.45	0.98141
R.LLQVDPEAR.L [270, 278] (rank 2)	Phosphorylase b kinase gamma catalytic chain, testis/liver isoform	PHKG2		0.45	0.45
R.NLGFETSAFK.L [699, 708] (rank 1)	Isoform 1 of Phosphatidylinositol 4-kinase beta	PI4KB	1.23457	1.4	1.31728
R.SADAGSFSPTPGQIGGAVK.L [1545, 1563] (rank 2)	Phosphatidylinositol-4-phosphate 3-kinase C2 domain-containing subunit alpha	PIK3C2A	2.04082	1.39	1.71541
K.EVPDGENLEQDLCTFLISR.A [463, 481] (rank 1)	Phosphatidylinositol 3-kinase catalytic subunit type 3	PIK3C3		1.07	1.07
R.LCVFFGR.Q [563, 569] (rank 3)	Phosphoinositide 3-kinase regulatory subunit 4	PIK3R4	1.11111	1.14	1.12556	1.15334	0.0367426	0.0318575
R.LAYAENIALLAETALR.F [479, 494] (rank 1)	Phosphoinositide 3-kinase regulatory subunit 4	PIK3R4	1	1.39	1.195
R.TCYIAPER.F [193, 200] (rank 2)	Phosphoinositide 3-kinase regulatory subunit 4	PIK3R4	0.628931	1.65	1.13947
R.SAPLPNDSQAR.S [118, 128] (rank 1)	Phosphatidylinositol-5-phosphate 4-kinase type-2 alpha	PIP4K2A	2.94118	5.45	4.19559
R.FGIDDQDYLVSLTR.N [114, 127] (rank 2)	Phosphatidylinositol-5-phosphate 4-kinase type-2 gamma	PIP4K2C	0.775194	0.75	0.762597
R.AGSSGNSCITYQPSVSGEHK.A [472, 491] (rank 1)	Isoform 1 of Phosphatidylinositol-4-phosphate 5-kinase type-1 alpha	PIP5K1A	0.526316	0.41	0.468158	0.480547	0.0175207	0.03646
K.FYGLYCVQAGGK.N [212, 223] (rank 1)	Isoform 2 of Phosphatidylinositol-4-phosphate 5-kinase type-1 alpha	PIP5K1A	0.355872	0.63	0.492936
R.DCLVLESFK.I [304, 312] (rank 1)	Phosphatidylinositol 4-phosphate 5-kinase type I gamma splice variant 700	PIP5K1C	1.49254	0.35	0.921269
K.ILLDSVQLK.D [250, 258] (rank 1)	1-phosphatidylinositol-3-phosphate 5-kinase isoform 3	PIP5K3	1.07527	1.39	1.23263
R.ATAEALLALPVLR.Q [347, 359] (rank 2)	membrane-associated tyrosine- and threonine-specific cdc2-inhibitory kinase isoform 2	PKMYT1	1.42857	1.9	1.66429
K.VLLSEFR.P [628, 634] (rank 1)	Isoform 1 of Serine/threonine-protein kinase N1	PKN1	1.05263	1.4	1.22632
K.SLAYVDNILK.K [77, 86] (rank 3)	Serine/threonine-protein kinase N2	PKN2	0.401606	0.46	0.430803	0.458331	0.0389296	0.0849378
K.ALSEAQAR.F [252, 259] (rank 2)	Serine/threonine-protein kinase N2	PKN2	0.591716	0.38	0.485858
R.SGPLCLPESR.A [348, 357] (rank 1)	Bifunctional polynucleotide phosphatase/kinase	PNKP	0.840336	0.98	0.910168	0.859382	0.071822	0.0835739
R.ILYPEIPR.K [193, 200] (rank 2)	Bifunctional polynucleotide phosphatase/kinase	PNKP	0.877193	0.74	0.808596
R.ILPWSTFR.L [475, 482] (rank 2)	DNA-directed RNA polymerase II subunit RPB1	POLR2A	1.20482	0.19	0.69741
R.STYCLLNGLTDR.D [157, 168] (rank 1)	DNA-directed RNA polymerase II subunit RPB2	POLR2B		0.5	0.5
R.DLISNSPR.V [118, 125] (rank 1)	DNA-directed RNA polymerase II subunit RPB3	POLR2C	0.617284	0.54	0.578642	0.600804	0.0200044	0.0332961
K.WNPTAGVAFEYDPDNALR.H [175, 192] (rank 2)	DNA-directed RNA polymerase II subunit RPB3	POLR2C	0.505051	0.73	0.617525
R.LGLIPLISDDIVDK.L [67, 80] (rank 3)	DNA-directed RNA polymerase II subunit RPB3	POLR2C	0.452489	0.76	0.606244
R.AGDVEEDASQLIFPK.E [9, 23] (rank 2)	DNA-directed RNA polymerase II subunit RPB4	POLR2D		0.41	0.41
K.TIMQLCHDR.G [15, 23] (rank 1)	DNA-directed RNA polymerases I, II, and III subunit RPABC1	POLR2E	0.543478	0.66	0.601739
K.LFTEVEGTCTGK.Y [29, 40] (rank 1)	DNA-directed RNA polymerase II subunit RPB7	POLR2G	0.25974	0.21	0.23487
R.LSAYVSYGGLLMR.L [111, 123] (rank 1)	DNA-directed RNA polymerases I, II, and III subunit RPABC3	POLR2H	0.34965	0.36	0.354825	0.272592	0.116295	0.426625
R.LHCESESFK.M [27, 35] (rank 2)	DNA-directed RNA polymerases I, II, and III subunit RPABC3	POLR2H	0.130719	0.25	0.190359
K.LLNYAPLEK.- [58, 66] (rank 1)	DNA-directed RNA polymerases I, II, and III subunit RPABC5	POLR2L	0.649351	0.68	0.664675	0.684645	0.0282419	0.0412504
R.MLLAHVDLIEK.L [47, 57] (rank 2)	DNA-directed RNA polymerases I, II, and III subunit RPABC5	POLR2L	0.769231	0.64	0.704615
R.VMCDSNDLPK.T [200, 209] (rank 1)	Protein kinase-like protein SgK196	POMK	0.0849618	0.38	0.232481
K.VYSLIQSLTSQIR.H [665, 677] (rank 1)	Isoform 2 of Inositol hexakisphosphate and diphosphoinositol-pentakisphosphate kinase 2	PPIP5K2	0.226757	0.22	0.223379
K.IFCVHGGLSPSIQTLDQIR.T [159, 177] (rank 1)	Serine/threonine-protein phosphatase 4 catalytic subunit	PPP4C	0.531915	0.78	0.655957
R.LFQQILSGVDYCHR.H [120, 133] (rank 1)	Protein kinase, AMP-activated, alpha 1 catalytic subunit, isoform CRA_b	PRKAA1	1.05263	1.21	1.13132	1.02906	0.123537	0.120048
R.VPFLVAETPR.A [389, 398] (rank 1)	Isoform 2 of 5'-AMP-activated protein kinase catalytic subunit alpha-1	PRKAA1	0.653595	1.13	0.891797
K.IGHYILGDTLGVGTFGK.V [14, 30] (rank 2)	Protein kinase, AMP-activated, alpha 1 catalytic subunit, isoform CRA_b	PRKAA1	0.518135	1.61	1.06407
R.ILQAVNFPFLVK.L [86, 97] (rank 1)	Isoform 2 of cAMP-dependent protein kinase catalytic subunit alpha	PRKACA	1.14943	1.61	1.37971
R.ILQAVNFPFLVR.L [141, 152] (rank 2)	Isoform 2 of cAMP-dependent protein kinase catalytic subunit beta	PRKACB	1.16279	0.87	1.0164	1.39257	0.328202	0.23568
R.DLKPENLLIDHQGYIQVTDFGFAK.R [213, 236] (rank 1)	Isoform 2 of cAMP-dependent protein kinase catalytic subunit beta	PRKACB	2.38095	0.86	1.62048
K.KGSEVESVK.E [8, 16] (missed 1) (rank 1)	Isoform 1 of cAMP-dependent protein kinase catalytic subunit beta	PRKACB	0.381679	2.7	1.54084
R.DLKPENLLIDQQGYLQVTDFGFAK.R [175, 198] (rank 1)	CAMP-dependent protein kinase CatalytiC subunit gamma	PRKACG	1.1236	1.62	1.3718
K.LVVFDTSLQVK.K [47, 57] (rank 1)	cDNA FLJ40287 fis, clone TESTI2027909, highly similar to 5'-AMP-ACTIVATED PROTEIN KINASE, GAMMA-1 SUBUNIT	PRKAG1	0.30303	0.42	0.361515
K.FDVINLAAEK.T [475, 484] (rank 2)	Isoform A of 5'-AMP-activated protein kinase subunit gamma-2	PRKAG2	0.617284	0.67	0.643642
K.EHMMDGVTTR.T [486, 495] (rank 2)	Protein kinase C alpha type	PRKCA	1.6129	4.2	2.90645
K.NLVPMDPNGLSDPYVK.L [181, 196] (rank 1)	Isoform Beta-I of Protein kinase C beta type	PRKCB	1.17647		1.17647
R.VIQIVLMR.A [67, 74] (rank 2)	Protein kinase C delta type	PRKCD	0.49505	0.85	0.672525
K.LADFGMCK.E [547, 554] (rank 1)	Protein kinase C epsilon type	PRKCE	2.27273	2.15	2.21136
R.EMACSIVDQK.F [78, 87] (rank 2)	Putative uncharacterized protein PRKD1	PRKD1	2.38095	0.52	1.45048
K.FYGELALK.K [155, 162] (rank 3)	Isoform 1 of DNA-dependent protein kinase catalytic subunit	PRKDC	0.990099	0.99	0.99005	0.911636	0.110893	0.121642
R.LPPDVLR.W [2915, 2921] (rank 1)	Isoform 1 of DNA-dependent protein kinase catalytic subunit	PRKDC	0.826446	0.84	0.833223
R.ATTPADGEEPAPEAEALAAAR.E [5, 25] (rank 4)	TP53-regulating kinase	PRPK	0.413223	1.02	0.716612
R.HPALEAR.L [68, 74] (rank 1)	TP53-regulating kinase	PRPK	0.252525	0.76	0.506263
R.NCTIVSPDAGGAK.R [163, 175] (rank 1)	Ribose-phosphate pyrophosphokinase 1	PRPS1	1.07527	1.03	1.05263	1.03674	0.0737721	0.0711578
R.INNACFEAVVVTNTIPQEDK.M [260, 279] (rank 3)	Ribose-phosphate pyrophosphokinase 1	PRPS1	1.05263	0.86	0.956316
K.FSNQETCVEIGESVR.G [34, 48] (rank 2)	Ribose-phosphate pyrophosphokinase 1	PRPS1	1.49254	0.71	1.10127
K.FSNQETSVEIGESVR.G [34, 48] (rank 1)	Isoform 1 of Ribose-phosphate pyrophosphokinase 2	PRPS2	0.568182	0.33	0.449091
R.GQDIFIIQTIPR.D [56, 67] (rank 3)	Isoform 1 of Phosphoribosyl pyrophosphate synthase-associated protein 1	PRPSAP1	1.16279	1.42	1.2914	1.62436	0.318286	0.195945
K.EIQGFFSFPVDNLR.A [138, 151] (rank 1)	Isoform 1 of Phosphoribosyl pyrophosphate synthase-associated protein 1	PRPSAP1	2.22222	1.09	1.65611
K.SVVYQETNGETR.V [36, 47] (rank 2)	Isoform 1 of Phosphoribosyl pyrophosphate synthase-associated protein 1	PRPSAP1	2.94118	0.91	1.92559
K.EIQGFFNIPVDNLR.A [150, 163] (rank 2)	Phosphoribosyl pyrophosphate synthase-associated protein 2	PRPSAP2	1.02041	0.84	0.930204	0.987602	0.081173	0.082192
K.VQVYQEPNR.E [48, 56] (rank 1)	Phosphoribosyl pyrophosphate synthase-associated protein 2	PRPSAP2	1.25	0.84	1.045
K.IQPAPPEEYVPMVK.E [941, 954] (rank 2)	Isoform 1 of Focal adhesion kinase 1	PTK2	5	9.12	7.06
R.VVLAPQDVVVAR.Y [226, 237] (rank 2)	Isoform 3 of Tyrosine-protein kinase-like 7	PTK7	1.0989	1.29	1.19445	1.28372	0.119735	0.0932719
R.QAWVPLR.W [834, 840] (rank 1)	Isoform 3 of Tyrosine-protein kinase-like 7	PTK7	1.06383	1.41	1.23691
R.CMSSTPAGSIEAQAR.V [480, 494] (rank 3)	Isoform 2 of Tyrosine-protein kinase-like 7	PTK7	0.869565	1.97	1.41978
R.LVLSWADLGPDK.Y [175, 186] (rank 1)	Isoform 1 of PX domain-containing protein kinase-like protein	PXK		7.68	7.68
K.VVDPTPEQFQAFR.N [378, 390] (rank 1)	Isoform 1 of RAF proto-oncogene serine/threonine-protein kinase	RAF1	0.862069	1.41	1.13603	0.925166	0.298213	0.322334
R.GYASPDLSK.L [563, 571] (rank 3)	Isoform 1 of RAF proto-oncogene serine/threonine-protein kinase	RAF1	0.438596	0.99	0.714298
R.ATVEQVLDPR.T [155, 164] (rank 1)	Serine/threonine-protein kinase RIO1	RIOK1	0.0968992	0.12	0.10845	0.125501	0.0241147	0.192147
K.VPALLENQVEER.T [240, 251] (rank 1)	Serine/threonine-protein kinase RIO1 isoform 2	RIOK1	0.045106	0.24	0.142553
K.HDEVVCGR.K [165, 172] (rank 1)	Isoform 1 of Serine/threonine-protein kinase RIO3	RIOK3	1.92308	546	273.962
K.LLGVIIEEGK.Y [77, 86] (rank 1)	Isoform 1 of Receptor-interacting serine/threonine-protein kinase 1	RIPK1	0.552486	0.12	0.336243
K.SISQLESLNR.E [573, 582] (rank 1)	Rho-associated protein kinase 1	ROCK1	1.69492	0.65	1.17246
K.QYSWDQR.E [25, 31] (rank 1)	Protein XRP2	RP2	0.584795	0.47	0.527398	0.529123	0.00244051	0.00461236
K.CTLACQQFR.V [109, 117] (rank 2)	Protein XRP2	RP2	0.471698	0.59	0.530849
K.LGMPQFLSTEAQSLLR.A [278, 293] (rank 2)	Ribosomal protein S6 kinase alpha-1	RPS6KA1	0.591716	0.6	0.595858
K.ATNMEFAVK.I [442, 450] (rank 2)	Ribosomal protein S6 kinase alpha-3	RPS6KA3	0.341297	0.24	0.290648	0.362827	0.109855	0.302774
R.LTAALVLR.H [667, 674] (rank 1)	Ribosomal protein S6 kinase alpha-3	RPS6KA3	0.298507	0.68	0.489254
K.TVEYLHAQGVVHR.D [525, 537] (rank 3)	Ribosomal protein S6 kinase alpha-3	RPS6KA3	0.0771605	0.54	0.30858
K.VLGTGAYGK.V [37, 45] (rank 1)	Isoform 1 of Ribosomal protein S6 kinase alpha-4	RPS6KA4	0.147929		0.147929
K.LNLPPYLTQEAR.D [309, 320] (rank 1)	Isoform Alpha I of Ribosomal protein S6 kinase beta-1	RPS6KB1	0.518135	1.78	1.14907
K.FSPFEGFR.P [426, 433] (rank 1)	Ribosomal protein S6 kinase beta-2	RPS6KB2		1.82	1.82
K.LLEAPDVLCLR.L [724, 734] (rank 1)	Ribosomal protein S6 kinase delta-1	RPS6KC1	0.0342818	0.49	0.262141
K.MFSSTDR.A [356, 362] (rank 3)	Isoform 4 of N-terminal kinase-like protein	SCYL1	0.147059		0.147059	0.348255	0.284534	0.817028
K.GDPFATLSAR.P [735, 744] (rank 2)	Isoform 4 of N-terminal kinase-like protein	SCYL1	0.549451		0.549451
K.EPAVLMGILGIYK.C [538, 550] (rank 2)	SCY1-like protein 2	SCYL2	0.485437	0.8	0.642718
K.VILPQVLLGLR.D [375, 385] (rank 1)	Isoform 1 of Protein-associating with the carboxyl-terminal domain of ezrin	SCYL3	0.416667	0.29	0.353333
K.DDFMEIK.S [343, 349] (rank 2)	Isoform 1 of Serine/threonine-protein kinase Sgk1	SGK1	0.290698	0.08	0.185349
R.IFGDNFDPDFIK.Q [76, 87] (rank 1)	serine/threonine-protein kinase Sgk3 isoform 2	SGK3	1.47059		1.47059
K.DQYFMQR.H [1028, 1034] (rank 1)	Isoform 1 of STE20-like serine/threonine-protein kinase	SLK	0.769231	1.19	0.979615
R.GPPITEAYVTDVLYR.V [420, 434] (rank 1)	SMG1 411 kDa protein	SMG1	0.645161	1.17	0.907581
K.YNIPLVSYK.N [279, 287] (rank 1)	Isoform 1 of SNF-related serine/threonine-protein kinase	SNRK	0.0336587		0.0336587
R.FTLGTFLR.L [191, 198] (rank 2)	Isoform 1 of Sphingosine kinase 1	SPHK1	1.66667	2.72	2.19333
K.GAYCLSVSDFDNAK.G [190, 203] (rank 1)	Isoform 2 of Proto-oncogene tyrosine-protein kinase Src	SRC	0.440529		0.440529
R.EMVVQLLDDFK.I [141, 151] (rank 3)	SRPK1 74 kDa protein	SRPK1	0.813008	1.01	0.911504	1.01597	0.147738	0.145415
R.ATAAECLR.H [640, 647] (rank 1)	SRPK1 74 kDa protein	SRPK1	0.970874	1.27	1.12044
R.QVLQGLDYLHSK.C [195, 206] (rank 1)	SRPK2 Isoform 1 of Serine/threonine-protein kinase SRPK2	SRPK2	0.598802	0.47	0.534401	0.59015	0.0788408	0.133594
R.AADLLVNPLDPR.N [507, 518] (rank 2)	Isoform 1 of Serine/threonine-protein kinase SRPK2	SRPK2	0.561798	0.73	0.645899
K.ALEEDLNQK.K [922, 930] (rank 4)	Serine/threonine-protein kinase 10	STK10	0.555556	0.69	0.622778	0.57832	0.146418	0.253179
K.LSEEAECPNPSTPSK.A [940, 954] (rank 3)	Serine/threonine-protein kinase 10	STK10	0.34965	0.48	0.414825
K.FFDTELENLER.Q [607, 617] (rank 2)	Serine/threonine-protein kinase 10	STK10	0.574713	0.82	0.697356
R.DVVHLDLKPQNILLTSESPLGDIK.I [180, 203] (rank 1)	Serine/threonine-protein kinase 17A	STK17A	0.847458	5.9	3.37373
K.NLENGALQPSDLDR.N [347, 360] (rank 3)	Isoform B of Serine/threonine-protein kinase 24	STK24	0.70922	1.31	1.00961
R.VDPEELFTK.L [13, 21] (rank 2)	Serine/threonine-protein kinase 25	STK25	2.63158	2.31	2.47079
K.SIAVAEAACPGITDK.M [321, 335] (rank 1)	serine/threonine-protein kinase MST4 isoform 3	STK26	2	1.72	1.86
K.NLSLEELQMR.L [469, 478] (rank 1)	cDNA FLJ16404 fis, clone UTERU2008019, highly similar to Serine/threonine-protein kinase 3	STK3	2.63158	1.45	2.04079	1.91813	0.173471	0.0904379
K.EISIMQQCDSPYVVK.Y [69, 83] (rank 1)	cDNA FLJ90748 fis, clone PLACE1011824, highly similar to Human Ste20-like kinase (MST2) mRNA	STK3	1.03093	2.56	1.79546
R.FCIDSENR.I [360, 367] (rank 1)	Serine/threonine-protein kinase 38-like	STK38L	1.40845	0.71	1.05923
K.LLSLCLQK.D [314, 321] (rank 1)	STE20/SPS1-related proline-alanine-rich protein kinase	STK39	5	3.48	4.24	3.99929	0.519839	0.129983
K.EVLEGLDYLHR.N [176, 186] (rank 3)	STE20/SPS1-related proline-alanine-rich protein kinase	STK39	3.0303	5.68	4.35515
K.NGVLEEAIIATILK.E [162, 175] (rank 2)	STE20/SPS1-related proline-alanine-rich protein kinase	STK39	4.54545	2.26	3.40273
K.IGTQGNVNFGGR.P [261, 272] (rank 1)	Isoform Long of Tyrosine-protein kinase SYK	SYK		1.04	1.04
R.HNLEQDLVR.E [626, 634] (rank 1)	Isoform 1 of Serine/threonine-protein kinase TAO1	TAOK1	2.5	4.17	3.335
R.ILGEESGAPSPSPQK.H [815, 829] (rank 1)	Isoform 1 of Serine/threonine-protein kinase TAO2	TAOK2	0.884956		0.884956
K.ILFQETR.N [310, 316] (rank 3)	Serine/threonine-protein kinase TAO3	TAOK3	1.07527		1.07527
R.LCQYVDISR.G [52, 60] (rank 1)	Isoform 3 of TBC domain-containing protein kinase-like protein	TBCK	33.3333		33.3333
R.FGSLTMDGGLR.N [713, 723] (rank 3)	Serine/threonine-protein kinase TBK1	TBK1	0.70922	0.79	0.74961	0.659264	0.127768	0.193804
R.GLQVLLTPVLANILEADQEK.C [271, 290] (rank 1)	Serine/threonine-protein kinase TBK1	TBK1	0.337838	0.8	0.568919
K.GLLGSADK.G [512, 519] (rank 1)	cDNA FLJ56153, highly similar to Homo sapiens transforming growth factor beta regulator 4 (TBRG4), transcript variant 1, mRNA	TBRG4	0.328947	0.25	0.289474	0.329397	0.0564606	0.171406
K.VLVMLAAQSR.R [271, 280] (rank 3)	cDNA FLJ56153, highly similar to Homo sapiens transforming growth factor beta regulator 4 (TBRG4), transcript variant 1, mRNA	TBRG4	0.308642	0.43	0.369321
R.TIDELVECEETFGR.- [617, 630] (rank 1)	Tyrosine-protein kinase Tec	TEC	0.0206016	0.09	0.0553008
K.AQLGEDIR.R [14, 21] (rank 2)	Protein TFG	TFG	0.909091	0.99	0.949545	0.94061	0.0464217	0.0493528
K.LLSNDEVTIK.Y [47, 56] (rank 3)	Protein TFG	TFG	1.06383	0.9	0.981915
R.IPIHNEDITYDELVLMMQR.V [23, 41] (rank 1)	Protein TFG	TFG	0.740741	1.04	0.89037
K.TLSQLSQQEGIK.M [490, 501] (rank 2)	TGF-beta receptor type-1	TGFBR1	0.833333	0.64	0.736667	1.03227	0.258582	0.2505
R.HDSATDTIDIAPNHR.V [357, 371] (rank 3)	TGF-beta receptor type-1	TGFBR1	0.877193	1.41	1.1436
R.YMAPEVLDDSINMK.H [377, 390] (rank 1)	TGF-beta receptor type-1	TGFBR1	1.92308	0.51	1.21654
R.LDPTLSVDDLANSGQVGTAR.Y [403, 422] (rank 2)	Isoform 1 of TGF-beta receptor type-2	TGFBR2	1.0101	0.43	0.720051
R.AYDPDYER.A [255, 262] (rank 1)	Isoform A1 of Tight junction protein ZO-2	TJP2	1.6129	1.5	1.55645	2.11414	0.55598	0.262982
R.YQEDPPAPQPK.A [455, 465] (rank 1)	tight junction protein ZO-2 isoform 5	TJP2	1.51515	2.72	2.11758
K.GEMVTILAQSR.A [580, 590] (rank 2)	Isoform A1 of Tight junction protein ZO-2	TJP2	1.88679	3.45	2.6684
R.FQIAQYK.C [42, 48] (rank 1)	Thymidine kinase, cytosolic	TK1	5.55556	4.7	5.12778	3.83659	1.82601	0.475946
R.GQIQVILGPMFSGK.S [18, 31] (rank 3)	Thymidine kinase, cytosolic	TK1	2.04082	3.05	2.54541
R.ILTPENR.K [223, 229] (rank 1)	Isoform Short of Thymidine kinase 2, mitochondrial	TK2	0.806452	0.82	0.813226
R.ELLQDIGDTLSR.A [245, 256] (rank 2)	Isoform Beta of Zinc finger protein RFP	TRIM27	0.230947	1.98	1.10547
K.EEETEAAIGAPPTATEGPETK.P [554, 574] (rank 2)	Isoform 1 of Transcription intermediary factor 1-beta	TRIM28	0.12285	0.13	0.126425	0.253516	0.113156	0.446347
R.TVYCNVHK.H [205, 212] (rank 4)	Isoform 1 of Transcription intermediary factor 1-beta	TRIM28	0.416667	0.27	0.343333
K.LSPANQR.K [695, 701] (rank 1)	Isoform 1 of Transcription intermediary factor 1-beta	TRIM28	0.131579	0.45	0.290789
K.ASLDTSELER.A [200, 209] (rank 1)	Transforming gene product TGAT	TRIO	3.7037	6.79	5.24685
R.EAFQALEK.L [218, 225] (rank 1)	twinfilin-1	TWF1	5.55556	1.35	3.45278
K.IMELLGQNEVEQR.Q [42, 54] (rank 1)	Uridine-cytidine kinase 1	UCK1	0.404858	0.53	0.467429
K.LFVDTDADTR.L [152, 161] (rank 2)	Isoform 1 of Uridine-cytidine kinase 2	UCK2	0.854701	0.65	0.75235
K.IFVDTDSDIR.L [223, 232] (rank 2)	Isoform 2 of Uridine-cytidine kinase-like 1	UCKL1	1.44928	1.51	1.47964	2.75041	1.79714	0.653408
K.EAFAIGLGGGSASGK.T [96, 110] (rank 3)	Isoform 2 of Uridine-cytidine kinase-like 1	UCKL1	5.88235	2.16	4.02118
K.AIVSSSNQALLR.Q [345, 356] (rank 1)	Isoform 1 of Serine/threonine-protein kinase ULK3	ULK3	0.125945	0.65	0.387972
R.YCPEGVHK.E [203, 210] (rank 3)	Serine/threonine-protein kinase VRK1	VRK1		0.58	0.58
K.EIQDLQSR.Q [2085, 2092] (rank 1)	Isoform 1 of Serine/threonine-protein kinase WNK1	WNK1	1.96078	1.9	1.93039	2.40699	0.674017	0.280024
R.VVECQLETHNR.K [1131, 1141] (rank 2)	Isoform 1 of Serine/threonine-protein kinase WNK1	WNK1	0.877193	4.89	2.8836
K.AGAQQALTSLSPDLR.L [105, 119] (rank 1)	Xylulose kinase	XYLB	0.389105	0.48	0.434553
K.DVTFNTNLPDAEILK.M [474, 488] (rank 1)	Isoform 1 of Mitogen-activated protein kinase kinase kinase MLT	ZAK	1.02041	2.13	1.5752
