# Supplementary material for: A Targeted Quantitative Proteomic Method Revealed a Substantial Reprogramming of Kinome during Melanoma Metastasis
Source: Sci Rep. 2020 Feb 12;10:2485. doi: 10.1038/s41598-020-59572-5 (PMC7015909; doi:10.1038/s41598-020-59572-5)
Supplement: Supplementary file 3 — Table S2. [file 41598_2020_59572_MOESM3_ESM.xlsx]

## Sheet: Sheet1
PROTEIN	Ratio (WM-266-4/WM-115)	KM trend	Logrank p-value
ITPKB	44.1359	Positive	0.00245
SGK3	15.4372	Negative	0.00122				Positive: High expression in metastatic melanoma correlates with low suvival of patient or low expression in metastatic melanoma correlates with high suvival of patient
NPR2	10.8034						Negative: High expression in metastatic melanoma correlates with high suvival of patient or low expression in metastatic melanoma correlates with lowsuvival of patient
AK4	8.19286
XYLB	7.18019
DGUOK	6.18
MPP1	5.34289	Negative	0.0514
MAP3K1	5	Negative	0.0417
PIK3CB	4.16667
VRK1	4.16667	Negative	0.0404
CDK9	4.09
PRKCD	4.06089
FGGY	3.84615	Negative	0.0489
CMPK2	3.60118	Negative	3.07e-05
PKN2	3.49761
RPS6KB2	3.36318	Positive	0.0202
TBCK	3.22581
HK1	3.10654
ATM	3.00885
PIK3R2	2.92	Positive	3.59e-06
SRC	2.87441
PIP4K2A	2.79386
PHKG2	2.77778
MAP3K3	2.63158
GRK6	2.53071
FYN	2.4876
PRKD1	2.46864
GTF2H3	2.43902
NRP2	2.42033
AKT3	2.40715
RPS6KA5	2.38541
LIMK	2.34477
PFKFB2	2.32098
DSTYK	2.30117	Positive	0.0436
PACE1	2.29
SYK	2.27273	Negative	0.0335
AK1	2.24307	Positive	0.000194
TBRG4	2.19982	Positive	0.0456
GTF2HA	2.18861
IGF1R	2.18459
STK4	2.16	Negative	0.00204
BIKE	2.13641
ADCK4	2.12708	Positive but	0.0567
OBSCN	2.11052	Positive	0.0123
ULK3	2.10493	Positive	0.0174
SLK	2.04176
TK2	2.00569
PHKA2	1.9951
GNE	1.99089	Negative	0.0154
PDK2	1.97944
GSK3B	1.95113
SCYL3	1.93878
TWF1	1.92505
PDK3	1.90966
PRKAG1	1.8949
SPRPK2	1.87177
AK2	1.87134
CAMK1	1.86822	Negative	0.00657
AK3	1.8379	Negative	0.0219
CSNK1D	1.83624
FPGT	1.81358	Negative	0.00378
CDC42BPA	1.80275
ERBB3	1.79487
MAPKAPK3	1.79346	Positive	0.0119
CAMKK2	1.78626
AKT2	1.77394
EIF2AK2	1.7487	Negative	0.0167
PXK	1.74117
PDGFRB	1.74096	Positive but	0.0925
CDK1	1.73413
PFKM	1.72442	Positive but	0.0624
PDK1	1.69666	Negative; Positive based on Yongsheng's data
EIF2AK3	1.69135	Negative	0.00186
CHEK2	1.67594
CDK4	1.66197	Positive	0.00808
NRBP1	1.65902
POLR2E	1.65566	Positive	0.014
PI4K2B	1.64623	Negative	0.00701
RP2	1.63376	Negative	0.0273
FKBP1A	1.63036
CDK19	1.62801	Negative	0.00218
ILK	1.62031
PPIP5K2	1.59412
MKNK1	1.5748	Negative	0.0262
PFKP	1.52443	Positive but	0.0981
FASTKD5	1.5	Positive	0.0235
NIN	0.664561
STK38L	0.662466
ITPK1	0.658153
CSNK1E	0.65741	Negative	0.00753
JAK3	0.642907	Positive	2.72e-05
HSPB8	0.641026	Negative	0.0328
TGFBR2	0.640768	Positive but	0.0722
TOPK	0.64
MAP4K4	0.636098
MAPK7	0.635376	Negative	0.00119
OXSR1	0.618753
ULK1	0.618271
TRIO	0.607196	Negative	0.0229
JAK1	0.605034
PPP4C	0.584226
EXOSC10	0.581695
HUS1	0.565177
PIK3C2A	0.553296	Positive	0.00673
ACTL8	0.552558
CDK3	0.545587	Positive but	0.0807
DDR1	0.545236
ROCK2	0.507544
BCR	0.503457
POMK	0.491952
MAP2K6	0.486458
PIP5K1A	0.485044
MAPKAPK2	0.473101
RPS6KC1	0.465725
SMG1	0.449325
AK9	0.437727
CDK16	0.431833
CSNK2A1	0.417032
DDR2	0.41664
PTK7	0.351166	Negative	0.0182
IKBKB	0.306717
CAMKV	0.30581
TK1	0.298805	Negative	0.0108
PRKCA	0.291077
NRP1	0.279667	Positive but	0.097
RIPK4	0.266312
STK26	0.194184	Positive	0.00677
CCND3	0.15
CRIM1	0.124346
PAK1	0.116064	Positive	0.0286
EPHA2	0.112482
ERBB2	0.0963349
CARD11	0.0673807	Positive	0.000173
EPHB2	0.0364166	Positive	0.00445
FES	0.0137099
INSR	0.0112867
KCNH4	0.0059453
NEK4	0.0051096	Positive	0.0315
